# Supplementary material for: Circular RNA profiling identifies circADAMTS13 as a miR‐484 sponge which suppresses cell proliferation in hepatocellular carcinoma
Source: Mol Oncol. 2019 Jan 9;13(2):441–55. doi: 10.1002/1878-0261.12424 (PMC6360375; doi:10.1002/1878-0261.12424)
Supplement: Supplementary file 7 — Table S3. The circRNA identified by RNA‐seq in 10 pairs of human HCC tumor and matched peritumor tissues. Table S4. The expression level of 42 dysregulated circRNA in 10 pairs of human HCC tumor and matched peritumor tissues. [file MOL2-13-441-s007.xlsx]

## Sheet: S3
Table S3. The circRNAs identified by RNA-seq in 10 pairs of human HCC tumor and matched peritumor tissues
CircRNA Position (hg19)	Gene symbol	Back-spelicing reads	RPM mean		Fold change (HCC/peritumor)	p-value	padj
			HCC	peritumor
hsa_circ:chr19:16006316-16008422	CYP4F2	24	0.881444	2.31669	0.380476	5.25e-08	0.00333999
hsa_circ:chr3:126224544-126229637	UROC1	2	0.593362	1.84236	0.322067	6.6e-08	0.00333999
hsa_circ:chr9:136302869-136303486	ADAMTS13	83	0.347312	1.44218	0.240824	4.98e-08	0.00333999
hsa_circ:chr12:56754955-56755968	APOF	3	0.426483	1.59421	0.267519	1.22e-07	0.00462991
hsa_circ:chr12:56865277-56869466	GLS2	2	0.200345	1.07102	0.187061	3.24e-07	0.00985004
hsa_circ:chr19:15582827-15587091	PGLYRP2	2	0.358325	1.40884	0.254341	7.5e-07	0.0118477
hsa_circ:chr19:15586349-15587419	PGLYRP2	9	1.08289	3.20862	0.337494	6.71e-07	0.0118477
hsa_circ:chr6:39161945-39163763	KCNK5	14	0.308839	1.38568	0.222879	7.8e-07	0.0118477
hsa_circ:chr9:136304487-136310940	ADAMTS13	2	0.30033	1.53896	0.19515	5.55e-07	0.0118477
hsa_circ:chr7:45956147-45957038	IGFBP3	7	0.442033	1.99576	0.221486	1.03e-06	0.0142484
hsa_circ:chr11:75438480-75440034	MOGAT2	2	0.264542	1.26791	0.208645	1.66e-06	0.0166554
hsa_circ:chr12:96383620-96384310	HAL	26	0.853353	3.38857	0.251833	2.12e-06	0.0166554
hsa_circ:chr4:74286817-74287043	ALB	2	0.0530684	0.471743	0.112494	2.74e-06	0.0166554
hsa_circ:chr5:176001084-176002210	CDHR2	2	0.0650733	0.750197	0.0867415	1.93e-06	0.0166554
hsa_circ:chr6:39158406-39158753	KCNK5	2	0.298258	1.16109	0.256878	1.87e-06	0.0166554
hsa_circ:chr10:6255586-6268328	PFKFB3	2	0.668927	1.62533	0.411564	3.66e-06	0.0205747
hsa_circ:chr19:54759226-54759985	LILRB5	2	0.332682	0.938741	0.354392	4.75e-06	0.0238137
hsa_circ:chr9:136309984-136321841	ADAMTS13	2	0.415591	1.35716	0.306222	4.79e-06	0.0238137
hsa_circ:chr7:33976901-34014396	BMPER	58	0.0425786	0.235725	0.180628	5.41e-06	0.02488
hsa_circ:chr1:153634685-153634847	ILF2	2	0.296563	0.0507613	5.84231	6.61e-06	0.0286597
hsa_circ:chr14:73181131-73198642	DPF3	306	0.0613877	0.380368	0.16139	8e-06	0.0302017
hsa_circ:chr18:57105343-57107048	CCBE1	7	0.0757296	0.318534	0.237745	8.16e-06	0.0302017
hsa_circ:chr4:74285291-74287037	ALB	2	0.576902	1.47233	0.39183	7.94e-06	0.0302017
hsa_circ:chr8:26623505-26623788	ADRA1A	2	0.112634	0.599351	0.187927	7.9e-06	0.0302017
hsa_circ:chr20:49232539-49247393	FAM65C	2	0.0584663	0.458919	0.1274	9.6e-06	0.0323799
hsa_circ:chr4:100047745-100063931	ADH4	5	0.168454	0.978683	0.172123	9.41e-06	0.0323799
hsa_circ:chr19:35775690-35776004	HAMP	2	0.268277	1.96578	0.136474	1.2e-05	0.0395283
hsa_circ:chr1:47606452-47611825	CYP4A22	3	0.615551	1.81108	0.33988	1.27e-05	0.0410312
hsa_circ:chr11:46404202-46405147	MDK	2	2.38333	0.236604	10.073	1.48e-05	0.0431594
hsa_circ:chr12:56868328-56872046	GLS2	19	0.0762372	0.653444	0.11667	1.61e-05	0.044185
hsa_circ:chr2:219144749-219146904	TMBIM1	2	1.01067	0.624937	1.61723	1.68e-05	0.044185
hsa_circ:chr6:41898009-41898372	BYSL	2	0.288081	0.0967259	2.97833	1.69e-05	0.044185
hsa_circ:chr10:131402184-131402761	MGMT	4	0.165507	0.35522	0.465929	1.73e-05	0.0443754
hsa_circ:chr3:42567379-42573825	VIPR1	12	0.0980192	0.596995	0.164188	1.78e-05	0.0443754
hsa_circ:chr4:84015831-84029103	PLAC8	22	0.0793679	0.46847	0.169419	1.76e-05	0.0443754
hsa_circ:chr10:6268155-6275097	PFKFB3	2	0.435643	1.07752	0.404301	1.88e-05	0.046047
hsa_circ:chr14:100792125-100792565	SLC25A47	4	0.911872	3.20823	0.284229	2.03e-05	0.0478829
hsa_circ:chr20:49218609-49219181	FAM65C	3	0.132627	0.708166	0.187282	2.01e-05	0.0478829
hsa_circ:chr6:160551136-160564681	SLC22A1	2	0.318779	1.64524	0.193758	2.07e-05	0.0478829
hsa_circ:chr14:100789988-100790270	SLC25A47	2	0.296146	1.18669	0.249557	2.19e-05	0.0479256
hsa_circ:chr16:67976574-67976879	LCAT	2	0.653617	1.6457	0.397167	2.13e-05	0.0479256
hsa_circ:chr1:27238340-27238577	NR0B2	4	0.122917	0.508047	0.24194	2.26e-05	0.048412
hsa_circ:chr6:90556281-90566918	CASP8AP2	180	0.189351	0.0739358	2.56102	2.46e-05	0.0493222
hsa_circ:chr16:87875398-87875566	SLC7A5	2	0.0918451	0.441801	0.207888	2.6e-05	0.0511714
hsa_circ:chr1:210522277-210560925	HHAT	79	0.090103	0.0297254	3.03118	2.79e-05	0.052338
hsa_circ:chr10:6271072-6274980	PFKFB3	6	0.846639	1.83022	0.462588	2.81e-05	0.052338
hsa_circ:chr5:176011655-176011853	CDHR2	3	0.146108	1.26696	0.115322	2.83e-05	0.052338
hsa_circ:chr14:21486616-21486973	NDRG2	2	0.418382	0.817769	0.511614	3.25e-05	0.0580454
hsa_circ:chr12:91539839-91558494	DCN	2	0.0862566	0.494942	0.174276	3.62e-05	0.0596615
hsa_circ:chr16:56309843-56370772	GNAO1	6	0.0280635	0.171816	0.163335	3.56e-05	0.0596615
hsa_circ:chr4:187133717-187134024	CYP4V2	3	0.213634	0.433149	0.493211	3.87e-05	0.0625371
hsa_circ:chr4:74282508-74283247	ALB	3	0.935568	2.31949	0.403351	3.86e-05	0.0625371
hsa_circ:chr16:56692437-56701509	MT1F	2	0.76368	2.54493	0.300079	4.24e-05	0.0656131
hsa_circ:chr10:61844360-61845011	ANK3	249	0.0341883	0.324694	0.105294	5.14e-05	0.0705611
hsa_circ:chr10:99344612-99361747	HOGA1	2	0.555074	1.29576	0.428377	4.95e-05	0.0705611
hsa_circ:chr14:100795983-100796208	SLC25A47	2	0.94996	3.16724	0.299933	5.25e-05	0.0705611
hsa_circ:chr15:55640530-55640923	PIGB	19	0.292099	0.576097	0.507032	5.04e-05	0.0705611
hsa_circ:chr17:131559-177370	RPH3AL	1986	0.535095	1.41428	0.378351	4.85e-05	0.0705611
hsa_circ:chr19:35630448-35630594	FXYD1	2	0.132608	0.586549	0.226081	4.81e-05	0.0705611
hsa_circ:chr2:31604499-31606713	XDH	2	0.363201	0.962096	0.37751	4.78e-05	0.0705611
hsa_circ:chr5:175992339-175994115	CDHR2	2	0.118713	0.441667	0.268784	5.16e-05	0.0705611
hsa_circ:chrX:66944824-66946023	AR	2	0.4081	0.823871	0.495345	5.24e-05	0.0705611
hsa_circ:chr2:107002736-107017315	PLGLA	9	0.797852	2.40688	0.331488	5.55e-05	0.0737829
hsa_circ:chr5:138704524-138705331	SLC23A1	2	0.531237	0.280747	1.89222	5.59e-05	0.0737829
hsa_circ:chr12:50501350-50501583	GPD1	5	0.724391	2.45299	0.295309	5.69e-05	0.0743037
hsa_circ:chr12:99042097-99043462	APAF1	9	0.197685	0.0860848	2.29639	5.75e-05	0.0743037
hsa_circ:chr1:225688694-225755116	ENAH	2	1.62645	0.488784	3.32755	6.29e-05	0.0757604
hsa_circ:chr11:113933933-114027156	ZBTB16	351	0.497108	1.07681	0.461649	6.27e-05	0.0757604
hsa_circ:chr11:60665318-60670353	PRPF19	2	5.92679	4.95311	1.19658	6.2e-05	0.0757604
hsa_circ:chr17:6386837-6387612	PITPNM3	5	0.0880863	0.44286	0.198903	6.23e-05	0.0757604
hsa_circ:chr12:56114203-56115278	RDH5	2	0.680596	1.9347	0.351784	7.03e-05	0.0790923
hsa_circ:chr19:15990156-16001243	CYP4F2	3	0.738794	1.69736	0.435261	6.75e-05	0.0790923
hsa_circ:chr6:152265308-152265643	ESR1	38	0.00295301	0.0559745	0.0527564	6.89e-05	0.0790923
hsa_circ:chr3:58183548-58186836	DNASE1L3	5	0.144883	0.688948	0.210296	7.58e-05	0.0834268
hsa_circ:chr6:18457386-18459982	RNF144B	58	0.0102987	0.0815579	0.126275	7.55e-05	0.0834268
hsa_circ:chr9:97365620-97369405	FBP1	2	0.473168	1.48114	0.319462	7.66e-05	0.0836423
hsa_circ:chr5:113740135-113740553	KCNN2	644	0.0277742	0.736846	0.0376934	8.11e-05	0.0867292
hsa_circ:chr11:116660328-116660488	APOA5	2	0.870942	2.3562	0.369638	8.98e-05	0.090701
hsa_circ:chr14:104569900-104578337	ASPG	2	0.364148	1.4987	0.242976	8.93e-05	0.090701
hsa_circ:chr21:47571828-47574189	FTCD	2	1.50679	3.25002	0.463623	8.91e-05	0.090701
hsa_circ:chr4:100063830-100065406	ADH4	2	0.185415	0.783623	0.236613	8.9e-05	0.090701
hsa_circ:chr4:145627683-145659040	HHIP	2	0.0204026	0.152446	0.133835	9.26e-05	0.090701
hsa_circ:chr9:104184656-104187909	ALDOB	4	0.866648	1.71296	0.505936	9.2e-05	0.090701
hsa_circ:chr2:27730146-27730530	GCKR	2	0.837456	1.98595	0.42169	9.32e-05	0.0907466
hsa_circ:chr2:85991114-85995009	ATOH8	2	0.888184	1.80488	0.492101	9.47e-05	0.0915273
hsa_circ:chr11:6449468-6453247	HPX	26	0.486632	0.966853	0.503316	9.82e-05	0.0923512
hsa_circ:chr17:7533734-7534187	SHBG	3	0.373437	1.51226	0.24694	9.72e-05	0.0923512
hsa_circ:chr19:17471337-17477004	PLVAP	9	1.41567	0.184757	7.66231	0.000100369	0.0923512
hsa_circ:chr2:219139807-219140039	PNKD	4	0.938049	0.585518	1.60208	9.65e-05	0.0923512
hsa_circ:chr2:31606621-31628830	XDH	2	0.546221	1.12873	0.483925	0.000100347	0.0923512
hsa_circ:chr2:31467140-31472334	EHD3	4	0.179124	0.62676	0.285794	0.000102595	0.0938311
hsa_circ:chr2:192700751-192701443	SDPR	2	0.300899	0.635028	0.473835	0.000112922	0.101817
hsa_circ:chr1:156104194-156130429	LMNA	2	4.67177	3.32875	1.40346	0.000117579	0.103872
hsa_circ:chr8:26716549-26724652	ADRA1A	2	0.483947	1.59431	0.303546	0.000117852	0.103872
hsa_circ:chr9:133352258-133370410	ASS1	68	0.0152831	0.0924189	0.165367	0.000122442	0.10562
hsa_circ:chr10:135345089-135352525	CYP2E1	2	0.00895493	0.0760554	0.117742	0.0001245	0.105844
hsa_circ:chr10:96493228-96541754	CYP2C19	2	0.359451	0.999847	0.359506	0.000126187	0.105844
hsa_circ:chr4:100045208-100048379	LOC100507053	2	0.0706251	0.327136	0.215889	0.000125861	0.105844
hsa_circ:chr7:1037282-1049779	C7orf50	10	1.30035	0.490342	2.65193	0.000125604	0.105844
hsa_circ:chr2:64083922-64090062	UGP2	2	0.969782	1.66518	0.582389	0.000128481	0.106225
hsa_circ:chr10:6264558-6264997	PFKFB3	4	0.219617	0.60277	0.364346	0.000132874	0.1084
hsa_circ:chr18:47317840-47318697	ACAA2	7	0.302052	0.599506	0.503835	0.000133518	0.1084
hsa_circ:chr21:47574063-47575466	FTCD	2	1.86165	3.7343	0.498528	0.000135218	0.109196
hsa_circ:chr1:40433521-40434138	MFSD2A	2	0.131576	0.972714	0.135267	0.000136531	0.109672
hsa_circ:chr1:119923701-119925689	HAO2	69	0.00915988	0.0995418	0.0920204	0.000142546	0.110581
hsa_circ:chr12:333158-346456	SLC6A13	5	0.409757	1.27047	0.322524	0.000142761	0.110581
hsa_circ:chr16:87879390-87880129	SLC7A5	2	0.325661	1.62293	0.200662	0.000140018	0.110581
hsa_circ:chr2:202244994-202245202	TRAK2	2	0.854702	0.410872	2.08022	0.000140817	0.110581
hsa_circ:chr20:25456679-25457725	NINL	127	0.0405546	0.155004	0.261636	0.000141856	0.110581
hsa_circ:chr8:26612827-26613226	ADRA1A	2	0.29581	1.53362	0.192883	0.000139758	0.110581
hsa_circ:chr11:89133185-89135710	NOX4	53	0.0797205	0.00323081	24.675	0.000145586	0.112197
hsa_circ:chr16:56642971-56643174	MT2A	10	0.161454	1.15693	0.139554	0.000146991	0.11259
hsa_circ:chr10:61844360-61848116	ANK3	43	0.0224418	0.14242	0.157575	0.000152151	0.114354
hsa_circ:chr15:75042911-75043505	CYP1A2	2	0.216657	1.06157	0.204092	0.000156642	0.116007
hsa_circ:chr19:41522696-41522905	CYP2B6	2	0.263848	0.824887	0.31986	0.000155673	0.116007
hsa_circ:chr14:100795231-100795939	SLC25A47	4	0.95439	3.33388	0.28627	0.000159671	0.116453
hsa_circ:chr19:41454958-41522893	CYP2B7P1	25	1.54397	3.64775	0.423267	0.000160313	0.116453
hsa_circ:chr5:176022549-176022724	CDHR2	2	0.0756038	0.806855	0.0937018	0.000159431	0.116453
hsa_circ:chr8:40011440-40011735	C8orf4	2	0.674688	1.83302	0.368075	0.000165014	0.118732
hsa_circ:chr9:133333788-133342186	ASS1	490	0.0998643	0.537819	0.185684	0.000164702	0.118732
hsa_circ:chr12:132546655-132547246	EP400	3	0.0747052	0.175165	0.426484	0.000168645	0.119397
hsa_circ:chr5:172196578-172197309	DUSP1	4	1.06942	2.22791	0.48001	0.000169084	0.119397
hsa_circ:chr6:2768925-2770595	WRNIP1	3	0.354673	0.133343	2.65985	0.000168642	0.119397
hsa_circ:chr4:69978179-69978402	UGT2B7	2	0.0687464	0.297954	0.230728	0.000173277	0.120974
hsa_circ:chr5:143543675-143545168	YIPF5	2	0.127908	0.0364395	3.51015	0.000175397	0.121592
hsa_circ:chr6:150710488-150715391	IYD	2	0.0966366	0.281622	0.343142	0.000176758	0.12165
hsa_circ:chr16:58741045-58742073	GOT2	2	0.963119	1.6426	0.586336	0.000178036	0.121754
hsa_circ:chr12:104134408-104149496	STAB2	3	0.021839	0.328952	0.0663897	0.000184786	0.123147
hsa_circ:chr3:154801947-154836600	MME	3	0.145569	0.454104	0.320564	0.000186561	0.123147
hsa_circ:chr5:16779654-16783578	MYO10	322	0.137286	0.326382	0.420631	0.000185034	0.123147
hsa_circ:chr6:135238654-135238934	ALDH8A1	2	0.0608675	0.190322	0.319814	0.000180975	0.123147
hsa_circ:chr15:61223571-61308234	RORA	2	1.6403	2.62655	0.624506	0.000190147	0.123898
hsa_circ:chr1:119427554-119427789	TBX15	2	0.0382429	0.225361	0.169697	0.000196219	0.125496
hsa_circ:chr12:70928268-70929939	PTPRB	2	0.294129	0.589062	0.499317	0.000196167	0.125496
hsa_circ:chr17:9559720-9570068	USP43	12	0.091566	0.24012	0.381335	0.000197432	0.125496
hsa_circ:chr17:4857007-4858899	ENO3	2	0.265989	1.56007	0.170498	0.000200273	0.125642
hsa_circ:chr8:27764665-27767260	SCARA5	4	0.0314525	0.114695	0.274228	0.000204805	0.127432
hsa_circ:chr10:44874085-44876328	CXCL12	4	0.251817	0.578898	0.434994	0.000209251	0.127821
hsa_circ:chr11:2418055-2418369	CD81	2	0.4872	0.929633	0.524077	0.000209299	0.127821
hsa_circ:chr5:122881111-122893258	CSNK1G3	851	0.647762	0.390672	1.65807	0.000210482	0.127821
hsa_circ:chr8:26620663-26620906	ADRA1A	4	0.142085	0.787753	0.180368	0.000209716	0.127821
hsa_circ:chr8:30332295-30402141	RBPMS	4	0.0907444	0.21621	0.419706	0.000211486	0.12792
hsa_circ:chr12:53849669-53853187	PCBP2	30	0.00402249	0.0424296	0.0948037	0.000221162	0.132192
hsa_circ:chr1:40434006-40434149	MFSD2A	2	0.0874857	0.641163	0.136449	0.000224043	0.132868
hsa_circ:chr15:85487797-85492506	SLC28A1	3	0.35167	1.02029	0.344678	0.000225855	0.133421
hsa_circ:chr1:156526325-156534483	IQGAP3	4	0.883961	0.292264	3.02453	0.000228434	0.133657
hsa_circ:chr10:135352442-135352580	CYP2E1	2	0.0942305	0.454418	0.207365	0.000231682	0.133657
hsa_circ:chr17:41065571-41065808	G6PC	10	0.518784	1.04097	0.498364	0.000231519	0.133657
hsa_circ:chr1:120283009-120285667	PHGDH	4	0.248647	0.984251	0.252625	0.000233864	0.133982
hsa_circ:chr1:203767183-203767583	ZC3H11A	2	0.448309	0.215126	2.08394	0.000236286	0.134356
hsa_circ:chr16:8876418-8877073	ABAT	2	0.480239	0.883837	0.543357	0.000235853	0.134356
hsa_circ:chr6:10697554-10702872	PAK1IP1	2	0.115419	0.0405753	2.84457	0.000237271	0.134412
hsa_circ:chr1:167905009-167905166	MPC2	2	1.04245	0.50566	2.06157	0.000242867	0.136302
hsa_circ:chr11:116660735-116660896	APOA5	2	0.788388	2.06899	0.38105	0.000246701	0.136302
hsa_circ:chr17:49245603-49247410	NME1-NME2	6	1.54257	0.773438	1.99443	0.000246388	0.136302
hsa_circ:chr4:100134763-100137419	ADH6	2	0.222874	0.562099	0.396504	0.000243328	0.136302
hsa_circ:chr4:89658623-89671788	FAM13A	2	0.182797	0.392515	0.465708	0.000246017	0.136302
hsa_circ:chr9:104189936-104190750	ALDOB	2	0.308586	0.782984	0.394115	0.000247046	0.136302
hsa_circ:chr12:57332233-57375211	RDH16	2	1.36751	2.89393	0.472543	0.000251282	0.137725
hsa_circ:chr10:31661947-31676195	ZEB1	708	0.616479	0.284804	2.16458	0.000253954	0.137808
hsa_circ:chr5:167915607-167921655	RARS	2106	1.38255	0.628598	2.19942	0.000253803	0.137808
hsa_circ:chr11:10824577-10827594	EIF4G2	4	0.30419	0.12351	2.46289	0.000258301	0.139061
hsa_circ:chr9:97863897-97873919	FANCC	35	0.0620749	0.188058	0.330084	0.000261014	0.140025
hsa_circ:chr1:153636519-153641033	ILF2	21	0.276135	0.0778114	3.54877	0.00027023	0.140238
hsa_circ:chr1:159888541-159889496	TAGLN2	2	0.0681458	0.00846372	8.05152	0.000272495	0.140238
hsa_circ:chr1:76205665-76216231	ACADM	516	0.262289	0.439415	0.596904	0.000263625	0.140238
hsa_circ:chr11:20077310-20088548	NAV2	2	0.458553	1.00402	0.456716	0.000271974	0.140238
hsa_circ:chr3:51429192-51429484	RBM15B	2	1.33603	0.618778	2.15914	0.000269302	0.140238
hsa_circ:chr7:100798547-100802477	AP1S1	2	0.896973	0.377407	2.37667	0.000264429	0.140238
hsa_circ:chr10:96796711-96797060	CYP2C8	2	0.039014	0.127808	0.305256	0.000276036	0.140476
hsa_circ:chr2:151342625-151342849	RND3	2	0.515655	1.32824	0.388223	0.000273918	0.140476
hsa_circ:chr8:145740320-145740626	RECQL4	2	0.395336	0.0958365	4.1251	0.000276226	0.140476
hsa_circ:chr14:21485773-21485902	NDRG2	6	0.843459	1.54636	0.545447	0.000278537	0.1407
hsa_circ:chr5:137803527-137803862	EGR1	2	0.346986	1.52647	0.227313	0.000278953	0.1407
hsa_circ:chr4:88225723-88226130	HSD17B13	2	0.0409806	0.18183	0.225379	0.000280126	0.140824
hsa_circ:chr4:185696524-185697816	ACSL1	2	0.198317	0.497349	0.398747	0.000284627	0.142145
hsa_circ:chr4:149356256-149358014	NR3C2	18	0.546448	1.0887	0.50193	0.000287712	0.143215
hsa_circ:chr14:104578257-104579644	ASPG	2	0.572584	1.84308	0.310666	0.000290407	0.143894
hsa_circ:chr1:172569204-172571927	SUCO	39	0.285332	0.0777341	3.67061	0.000294786	0.144369
hsa_circ:chr1:219366424-219392054	LYPLAL1	873	0.7708	0.234013	3.29383	0.000301986	0.145087
hsa_circ:chr9:97372203-97382773	FBP1	25	0.260595	0.990014	0.263223	0.000301785	0.145087
hsa_circ:chr10:31661947-31750166	ZEB1	482	0.443084	0.195908	2.26169	0.000304894	0.145287
hsa_circ:chr15:75044469-75047519	CYP1A2	3	0.336826	1.80224	0.186892	0.000305272	0.145287
hsa_circ:chr6:52657654-52659064	GSTA1	2	1.03007	1.74636	0.589835	0.000304221	0.145287
hsa_circ:chr7:56123317-56127333	CCT6A	2	0.53011	0.214734	2.46869	0.000313579	0.147392
hsa_circ:chr1:16070655-16071075	TMEM82	88	0.0229596	0.115279	0.199165	0.000319381	0.147501
hsa_circ:chr10:96534815-96580394	CYP2C19	88	0.0340959	0.101775	0.335011	0.000319044	0.147501
hsa_circ:chr12:113836778-113837015	SDS	2	0.856513	2.90326	0.295018	0.00031733	0.147501
hsa_circ:chr12:113836958-113837361	SDS	2	0.452606	1.8414	0.245794	0.00031964	0.147501
hsa_circ:chr4:3446992-3448021	HGFAC	2	0.715337	2.2348	0.32009	0.00031793	0.147501
hsa_circ:chr18:44470543-44471017	PIAS2	104	0.115548	0.0418577	2.76049	0.000324815	0.148936
hsa_circ:chr19:10183605-10184111	C3P1	37	0.00323062	0.055894	0.0577991	0.000349694	0.155236
hsa_circ:chr3:13522746-13525064	HDAC11	2	0.837374	0.298178	2.8083	0.000348882	0.155236
hsa_circ:chr10:44873765-44874086	CXCL12	2	0.438517	1.25299	0.349977	0.000352696	0.15605
hsa_circ:chr14:52734719-52735208	PTGDR	2	0.164081	0.346736	0.473217	0.00035407	0.15605
hsa_circ:chr17:64224138-64225512	APOH	3	0.891799	1.74066	0.512335	0.000357818	0.157006
hsa_circ:chr12:104067685-104078862	STAB2	4	0.0339324	0.322577	0.105191	0.000361849	0.157851
hsa_circ:chr17:9757812-9760893	GLP2R	14	0.0299874	0.180903	0.165765	0.000362865	0.157851
hsa_circ:chr1:117484337-117492194	PTGFRN	7	1.3944	0.764324	1.82436	0.000380253	0.162061
hsa_circ:chr15:61461575-61466694	RORA	4	0.859462	1.62523	0.528826	0.000381082	0.162061
hsa_circ:chr17:169211-177370	RPH3AL	1006	0.317919	0.873524	0.36395	0.000379036	0.162061
hsa_circ:chr1:186367445-186375400	C1orf27	26	0.037345	0.003473	10.753	0.000386562	0.162291
hsa_circ:chr11:94583279-94592880	AMOTL1	58	0.0221663	0.0687869	0.322247	0.000384885	0.162291
hsa_circ:chr17:18013303-18014121	MYO15A	4	0.529205	1.86467	0.283806	0.000386968	0.162291
hsa_circ:chr11:125325731-125333466	FEZ1	2	0.106435	0.308685	0.344801	0.000390246	0.162499
hsa_circ:chr12:69746017-69747081	LYZ	2	1.63771	0.365172	4.48476	0.000391744	0.162499
hsa_circ:chr9:116170484-116171034	POLE3	4	0.55638	0.223329	2.4913	0.000390876	0.162499
hsa_circ:chr6:44217469-44221553	HSP90AB1	2	1.13561	0.531437	2.13686	0.000393962	0.162974
hsa_circ:chr1:156535819-156536338	IQGAP3	2	0.364408	0.0536396	6.79363	0.00039672	0.16327
hsa_circ:chr19:35540194-35541015	HPN	270	0.348542	0.715398	0.4872	0.000397175	0.16327
hsa_circ:chr1:154935556-154935805	SHC1	2	0.879038	0.386669	2.27336	0.000402426	0.163987
hsa_circ:chr12:104126784-104131558	STAB2	198	0.0169809	0.268424	0.0632615	0.000402892	0.163987
hsa_circ:chr1:161771842-161790951	ATF6	184	0.224461	0.0407409	5.50947	0.000410512	0.164878
hsa_circ:chr12:93803685-93805075	UBE2N	2	0.950791	0.43884	2.1666	0.000409986	0.164878
hsa_circ:chr7:87280138-87370895	RUNDC3B	319	0.117251	0.346138	0.338742	0.000411994	0.165037
hsa_circ:chr17:42188097-42195072	HDAC5	7	0.919392	0.485506	1.89368	0.000421092	0.166485
hsa_circ:chr4:83970319-83978561	COPS4	16	0.0754546	0.0205823	3.66599	0.000422674	0.166676
hsa_circ:chr11:64084262-64084565	TRMT112	2	0.425307	0.178565	2.3818	0.000433475	0.167892
hsa_circ:chr17:18003337-18003565	DRG2	2	0.758654	0.364245	2.08281	0.000434603	0.167892
hsa_circ:chr4:1161197-1165222	SPON2	2	3.2347	1.76256	1.83523	0.00043274	0.167892
hsa_circ:chr6:51695659-51777374	PKHD1	4	0.0206876	0.181483	0.113992	0.00043085	0.167892
hsa_circ:chr10:12939771-12940076	CCDC3	2	0.142366	0.41745	0.341036	0.000439464	0.16891
hsa_circ:chr17:78267920-78286967	RNF213	3	0.613267	0.257729	2.3795	0.000439443	0.16891
hsa_circ:chr12:94562929-94580249	PLXNC1	807	0.731241	0.225098	3.24855	0.000441593	0.1693
hsa_circ:chr1:151373715-151374106	PSMB4	2	0.398765	0.108579	3.67259	0.000444488	0.16998
hsa_circ:chr1:166831440-166839091	TADA1	17	0.178431	0.0714712	2.49654	0.000446877	0.170465
hsa_circ:chr20:3766042-3766490	CENPB	2	4.19227	2.99971	1.39756	0.000448096	0.170501
hsa_circ:chr3:179291157-179294701	ACTL6A	5	0.234741	0.0757515	3.09883	0.000451225	0.171262
hsa_circ:chr1:222860272-222876559	AIDA	59	0.393462	0.1602	2.45606	0.000453471	0.171686
hsa_circ:chr5:134907104-134914552	CXCL14	4	0.168249	0.726982	0.231435	0.000461412	0.173825
hsa_circ:chr1:156100487-156104690	LMNA	2	2.22301	1.2021	1.84927	0.000469321	0.174014
hsa_circ:chr12:69743888-69746078	LYZ	2	0.736161	0.126107	5.83757	0.000468907	0.174014
hsa_circ:chr19:33113328-33116872	ANKRD27	47	0.0620708	0.00783012	7.92718	0.000467006	0.174014
hsa_circ:chr20:44521037-44526748	CTSA	2	1.84878	1.05159	1.75807	0.000469506	0.174014
hsa_circ:chrX:70281693-70288172	SNX12	2	2.07351	1.14726	1.80736	0.000469381	0.174014
hsa_circ:chr3:132278677-132280061	NPHP3-ACAD11	2	0.385709	0.779337	0.49492	0.000472911	0.174265
hsa_circ:chr19:18468193-18468880	PGPEP1	16	0.173647	0.321329	0.540404	0.000475372	0.174748
hsa_circ:chr13:97911923-97912597	MBNL2	2	0.090549	0.215279	0.420612	0.000480957	0.175177
hsa_circ:chr4:128998943-129003460	LARP1B	129	0.0731897	0.126332	0.579342	0.000481825	0.175177
hsa_circ:chr6:27791858-27799296	HIST1H4J	2	2.64936	0.77654	3.41175	0.000483812	0.175177
hsa_circ:chr6:27841074-27841293	HIST1H4L	4	3.37618	0.77033	4.38276	0.000481128	0.175177
hsa_circ:chr8:144901724-144901924	PUF60	2	1.64082	0.709589	2.31235	0.000484615	0.175177
hsa_circ:chr1:179813165-179834985	TOR1AIP2	2	1.06431	0.603156	1.76457	0.000499853	0.17828
hsa_circ:chr1:211920822-211921156	LPGAT1	2	0.172148	0.0558396	3.0829	0.000500888	0.17828
hsa_circ:chr2:54801583-54802437	SPTBN1	2	0.111516	0.242425	0.460002	0.000506012	0.17828
hsa_circ:chr6:129799838-129802584	LAMA2	15	0.0695852	0.166398	0.418185	0.00050186	0.17828
hsa_circ:chr8:23005951-23012492	TNFRSF10D	2	0.118608	0.2649	0.447744	0.000509448	0.178624
hsa_circ:chr14:104569223-104569559	ASPG	2	0.547718	1.70624	0.321008	0.000511145	0.178806
hsa_circ:chr11:68660358-68671474	MRPL21	3	1.59295	1.12201	1.41972	0.000512667	0.178927
hsa_circ:chr11:34482812-34493111	CAT	2	0.0901187	0.304498	0.295958	0.000518924	0.17946
hsa_circ:chr4:1160944-1161256	SPON2	2	1.08247	0.423075	2.55858	0.000518236	0.17946
hsa_circ:chr1:197576203-197627499	DENND1B	90	0.128741	0.00466952	27.5705	0.000537433	0.17972
hsa_circ:chr1:70758071-70771973	ANKRD13C	170	0.182071	0.0698935	2.60498	0.000534513	0.17972
hsa_circ:chr10:82047684-82048700	MAT1A	2	0.481196	1.078	0.446378	0.000536015	0.17972
hsa_circ:chr12:10374604-10374923	GABARAPL1	4	0.296429	0.526117	0.563428	0.000528657	0.17972
hsa_circ:chr12:123362349-123364052	VPS37B	21	0.40772	0.887113	0.459603	0.000524923	0.17972
hsa_circ:chr19:59009712-59009918	SLC27A5	2	0.599819	1.37266	0.436974	0.000535882	0.17972
hsa_circ:chr4:187192763-187195429	F11	269	0.0883633	0.297673	0.296847	0.000532392	0.17972
hsa_circ:chr6:151971147-152030658	ESR1	3	0.487724	1.02268	0.476908	0.000535886	0.17972
hsa_circ:chr7:151960101-151962294	MLL3	196	0.220046	0.0667532	3.29642	0.000521362	0.17972
hsa_circ:chr7:45953135-45953348	IGFBP3	2	0.132323	0.391291	0.33817	0.000530522	0.17972
hsa_circ:chr1:172525009-172526934	SUCO	374	0.380786	0.128832	2.95568	0.000546339	0.181626
hsa_circ:chr1:247039339-247040604	AHCTF1	103	0.299447	0.141096	2.1223	0.000546369	0.181626
hsa_circ:chr10:96701615-96732002	CYP2C9	702	0.179289	0.693522	0.25852	0.0005539	0.182407
hsa_circ:chr17:18220133-18220406	SMCR8	4	0.291367	0.139998	2.08122	0.000557026	0.182407
hsa_circ:chr5:70813149-70818776	BDP1	26	0.102195	0.0284735	3.58914	0.000554246	0.182407
hsa_circ:chr7:2404007-2406083	EIF3B	106	0.130587	0.0285037	4.5814	0.000555224	0.182407
hsa_circ:chr10:61898722-61956383	ANK3	2	0.0291671	0.0810684	0.359783	0.000565237	0.182914
hsa_circ:chr12:56626473-56629484	SLC39A5	16	1.13265	2.47108	0.458363	0.000562871	0.182914
hsa_circ:chr18:47014870-47015887	RPL17-C18ORF32	4	1.53431	0.863437	1.77698	0.000562965	0.182914
hsa_circ:chr19:15579456-15582911	PGLYRP2	3	0.942987	2.52356	0.373674	0.000563707	0.182914
hsa_circ:chr16:71605563-71606088	TAT	11	0.988324	2.3143	0.427051	0.000576133	0.183161
hsa_circ:chr6:152163732-152191722	ESR1	6	0.784783	1.68662	0.4653	0.000575446	0.183161
hsa_circ:chr8:144892649-144900704	SCRIB	2	2.2448	1.08218	2.07433	0.00057133	0.183161
hsa_circ:chr15:77020936-77025725	SCAPER	98	0.196905	0.070279	2.80176	0.000582203	0.183763
hsa_circ:chr20:56136428-56137308	PCK1	9	1.6734	3.79448	0.44101	0.000584969	0.184253
hsa_circ:chr14:21679969-21731988	HNRNPC	2	1.20309	0.542946	2.21585	0.000586842	0.18446
hsa_circ:chr17:79634759-79640204	CCDC137	3	0.414147	0.209271	1.979	0.000591167	0.184583
hsa_circ:chr20:30193617-30193855	ID1	2	0.0951748	0.238922	0.398351	0.00059148	0.184583
hsa_circ:chr3:52524261-52524592	NISCH	2	3.63447	1.05271	3.4525	0.000589597	0.184583
hsa_circ:chr20:32228147-32232949	CBFA2T2	5	0.191547	0.0716936	2.67175	0.000600532	0.185311
hsa_circ:chr6:135239294-135239520	ALDH8A1	10	0.0778201	0.245164	0.31742	0.000599624	0.185311
hsa_circ:chrX:133087077-133119562	GPC3	2	2.73695	0.19665	13.9178	0.000606954	0.186603
hsa_circ:chr17:4855123-4857140	ENO3	2	0.304895	1.2145	0.251046	0.000609256	0.186863
hsa_circ:chr4:100128670-100130023	LOC100507053	2	0.529392	1.55623	0.340177	0.000612146	0.187371
hsa_circ:chr20:46365447-46386207	SULF2	37	0.173437	0.531368	0.326397	0.000614789	0.187373
hsa_circ:chr8:27737086-27762351	SCARA5	2	0.0563334	0.16523	0.340938	0.000614297	0.187373
hsa_circ:chr1:149859235-149859459	HIST2H2AB	4	2.26698	0.728207	3.11309	0.000621586	0.187986
hsa_circ:chr8:22995701-23003434	TNFRSF10D	4	0.387863	0.720307	0.53847	0.000631008	0.188803
hsa_circ:chr8:26619941-26620321	ADRA1A	2	0.161891	0.62889	0.257424	0.000631748	0.188803
hsa_circ:chr1:154186369-154192413	C1orf43	2	0.0473261	0.00666917	7.09625	0.000634195	0.189162
hsa_circ:chr11:58723633-58723779	LOC283194	2	0.0996995	0.282118	0.353396	0.000637947	0.189166
hsa_circ:chr6:15487538-15501640	JARID2	3	0.170399	0.0676891	2.51737	0.000637589	0.189166
hsa_circ:chr1:155209407-155209868	GBA	133	0.179365	0.00913135	19.6428	0.000664045	0.191131
hsa_circ:chr1:6585396-6586889	NOL9	2	0.354168	0.152616	2.32064	0.000665083	0.191131
hsa_circ:chr10:96818092-96827448	CYP2C8	1063	0.289333	0.917065	0.315499	0.000653397	0.191131
hsa_circ:chr11:111664555-111664704	ALG9	2	0.0113829	0.0746622	0.152459	0.000662135	0.191131
hsa_circ:chr12:120995085-121012340	RNF10	2	0.296351	0.476843	0.621486	0.000650084	0.191131
hsa_circ:chr17:37070578-37071399	LASP1	7	1.51767	0.855456	1.77411	0.000649754	0.191131
hsa_circ:chr17:41169858-41170223	VAT1	5	1.21374	0.632095	1.92018	0.000658739	0.191131
hsa_circ:chr18:55273089-55283207	NARS	4	0.132048	0.0396934	3.32669	0.000650703	0.191131
hsa_circ:chr5:149825172-149826526	RPS14	2	0.561517	0.225143	2.49405	0.000661095	0.191131
hsa_circ:chr1:120291092-120291450	HMGCS2	2	0.257636	0.584363	0.440883	0.000668019	0.191356
hsa_circ:chr10:89544227-89574369	ATAD1	7	0.169431	0.0661156	2.56265	0.00067333	0.191437
hsa_circ:chr12:111627567-111655741	CUX2	2	1.37901	2.68309	0.513962	0.000673346	0.191437
hsa_circ:chr17:27207731-27212965	FLOT2	2	1.35586	0.891874	1.52023	0.000671181	0.191437
hsa_circ:chr1:225965637-226032324	EPHX1	4	3.74214	2.96191	1.26342	0.000683954	0.192324
hsa_circ:chr1:246021798-246027188	SMYD3	97	0.124392	0.0187001	6.65194	0.000687651	0.192324
hsa_circ:chr12:96386584-96387228	HAL	3	0.596168	2.49284	0.239152	0.000685827	0.192324
hsa_circ:chr3:155551257-155560408	SLC33A1	240	0.234332	0.115674	2.02579	0.000689135	0.192324
hsa_circ:chr16:27224906-27230431	KDM8	4	0.127602	0.581445	0.219457	0.000701156	0.194334
hsa_circ:chr16:56704560-56704744	MT1H	2	0.131535	1.36443	0.096403	0.000701455	0.194334
hsa_circ:chr15:89656956-89698765	ABHD2	461	0.214583	0.42678	0.502795	0.000705921	0.19486
hsa_circ:chr20:32666728-32667274	RALY	2	0.394445	0.22441	1.7577	0.000705299	0.19486
hsa_circ:chr1:179012850-179023773	FAM20B	220	0.223605	0.0895383	2.49731	0.000718273	0.197551
hsa_circ:chr8:39840171-39847357	IDO2	4	0.0591895	0.27771	0.213134	0.000728104	0.198428
hsa_circ:chr11:116660834-116661772	APOA5	2	3.15014	5.29951	0.59442	0.00073954	0.199781
hsa_circ:chr2:64083440-64090062	UGP2	2342	0.815658	1.38923	0.587129	0.000741947	0.200017
hsa_circ:chr12:6928772-6928975	CD4	2	0.907314	1.84039	0.492999	0.000746699	0.200644
hsa_circ:chr10:135176303-135184261	ECHS1	6	1.84533	3.09418	0.596386	0.000755647	0.201621
hsa_circ:chr10:32197100-32199491	ARHGAP12	9538	2.80737	1.6422	1.70951	0.00075361	0.201621
hsa_circ:chr3:25706195-25706372	MIR4442	3	2.76773	1.91543	1.44496	0.000752725	0.201621
hsa_circ:chr9:130863375-130869458	SLC25A25	20	1.51055	2.62642	0.575135	0.000754373	0.201621
hsa_circ:chr11:61112740-61114002	DAK	4	0.656633	1.63004	0.402833	0.000759938	0.20241
hsa_circ:chr1:204396776-204399166	PIK3C2B	25	0.367499	0.175207	2.09752	0.000764149	0.202466
hsa_circ:chr12:56864766-56865028	GLS2	2	0.0381653	0.252874	0.150926	0.000763134	0.202466
hsa_circ:chr1:156640542-156640894	NES	2	1.62851	0.720212	2.26116	0.000769265	0.203113
hsa_circ:chr7:75145043-75155355	PMS2P3	2	0.095395	0.0366088	2.60579	0.000773585	0.203899
hsa_circ:chr16:30127957-30129765	MAPK3	3	1.3099	0.834685	1.56933	0.000783117	0.204635
hsa_circ:chr3:121215655-121217517	POLQ	54	0.0783788	0.00336	23.327	0.000790694	0.204657
hsa_circ:chr3:37670678-37725506	ITGA9	8	0.0860705	0.260166	0.330829	0.000793925	0.204989
hsa_circ:chr10:134218130-134219793	PWWP2B	4	1.56389	0.938089	1.6671	0.000820216	0.206509
hsa_circ:chr11:66457276-66483452	SPTBN2	2	2.48676	3.66451	0.678607	0.000813246	0.206509
hsa_circ:chr17:57128575-57134415	TRIM37	160	0.176013	0.0587022	2.9984	0.000808475	0.206509
hsa_circ:chr2:172305191-172314585	DCAF17	131	0.142443	0.0544704	2.61505	0.000812261	0.206509
hsa_circ:chr2:191759878-191769893	GLS	9	0.169481	0.0541675	3.12884	0.000805328	0.206509
hsa_circ:chr2:3691571-3691678	COLEC11	2	0.459039	1.17061	0.392136	0.000820134	0.206509
hsa_circ:chr7:107188556-107198560	COG5	102	0.122106	0.0271544	4.49672	0.000802257	0.206509
hsa_circ:chr2:240061380-240085619	HDAC4	98	0.118605	0.0281531	4.21284	0.000832983	0.209307
hsa_circ:chr4:74963805-74963964	CXCL2	2	1.10247	2.56499	0.429813	0.000834085	0.209307
hsa_circ:chr1:212179981-212194554	INTS7	67	0.0918844	0.0082315	11.1625	0.000843361	0.210834
hsa_circ:chrX:46939716-46943999	RGN	41	0.204587	0.56373	0.362916	0.000844336	0.210834
hsa_circ:chr1:154923708-154924397	PBXIP1	5	2.27939	1.43048	1.59345	0.000852006	0.2124
hsa_circ:chr10:88277328-88277848	WAPAL	8	0.200498	0.0921047	2.17685	0.000854554	0.212466
hsa_circ:chr9:104188215-104188541	ALDOB	2	0.597423	1.31729	0.453524	0.000855069	0.212466
hsa_circ:chr12:100601441-100606306	ACTR6	2	0.037811	0	#DIV/0!	0.000858811	0.212585
hsa_circ:chr13:42439872-42442613	VWA8	2681	1.55757	0.607826	2.56253	0.000859968	0.212585
hsa_circ:chr3:186437894-186443049	KNG1	165	0.0711684	0.177946	0.399944	0.000858995	0.212585
hsa_circ:chr5:6606933-6620411	NSUN2	3	0.121648	0.0257813	4.71846	0.00086115	0.212585
hsa_circ:chr1:26085083-26098263	MAN1C1	5	0.258331	0.747069	0.345793	0.000866123	0.212654
hsa_circ:chr16:56419831-56423287	AMFR	634	0.5221	0.312327	1.67164	0.000862922	0.212654
hsa_circ:chr5:14304570-14336836	TRIO	213	0.257382	0.0513932	5.00809	0.000867033	0.212654
hsa_circ:chr1:15361245-15370655	KAZN	6	0.0712982	0.297485	0.23967	0.000872439	0.213454
hsa_circ:chr20:56140790-56141104	PCK1	2	0.0680133	0.272664	0.24944	0.000873105	0.213454
hsa_circ:chr12:96356133-96360286	AMDHD1	9	0.266774	0.476619	0.559722	0.000887017	0.214891
hsa_circ:chr6:42985591-42985954	KLHDC3	2	0.963541	0.522501	1.84409	0.000891082	0.214891
hsa_circ:chr8:145487820-145488131	BOP1	2	1.31021	0.392235	3.34037	0.000889312	0.214891
hsa_circ:chr2:42578328-42588284	COX7A2L	2	0.744984	0.393399	1.89371	0.000903048	0.215567
hsa_circ:chr22:26883995-26884254	SRRD	2	0.12428	0.0395187	3.14483	0.000902445	0.215567
hsa_circ:chr14:31139462-31144271	SCFD1	688	0.609076	0.248691	2.44913	0.000906335	0.215691
hsa_circ:chr8:145500212-145512985	BOP1	7	1.23718	0.37743	3.27791	0.000906406	0.215691
hsa_circ:chr1:40434418-40435114	MFSD2A	2	0.0479391	0.285525	0.167898	0.000912939	0.216228
hsa_circ:chr7:11101418-11151094	PHF14	622	0.509317	0.296704	1.71659	0.000915349	0.216461
hsa_circ:chr1:19950007-19952996	MINOS1	2	0.330547	0.124387	2.65742	0.000917686	0.216506
hsa_circ:chr5:172195412-172195756	DUSP1	2	0.354991	1.17368	0.302459	0.000918388	0.216506
hsa_circ:chr10:96741011-96745908	CYP2C9	2	0.113661	0.395967	0.287046	0.000921869	0.216824
hsa_circ:chr16:223257-227090	HBA2	6	0.668387	1.22526	0.545505	0.000926097	0.217311
hsa_circ:chr10:24816865-24825822	KIAA1217	142	0.0851464	0.132307	0.643549	0.000931915	0.217667
hsa_circ:chr4:119026173-119064839	NDST3	44	0	0.0674675	0	0.000930215	0.217667
hsa_circ:chr11:114182527-114182747	NNMT	2	0.287164	0.847043	0.33902	0.000948973	0.218452
hsa_circ:chr12:96374913-96375730	HAL	4	0.5855	2.00318	0.292285	0.000955963	0.218452
hsa_circ:chr13:99890681-99896878	UBAC2	273	0.293863	0.0950271	3.09241	0.000952764	0.218452
hsa_circ:chr14:77925959-77929102	AHSA1	2	0.654327	0.321633	2.03439	0.000949301	0.218452
hsa_circ:chr16:697545-698029	FAM195A	4	1.42219	0.861465	1.6509	0.000944986	0.218452
hsa_circ:chr17:78261614-78265626	RNF213	29	0.0412121	0.00441791	9.32842	0.000956863	0.218452
hsa_circ:chr5:179263752-179264101	SQSTM1	5	0.467145	0.222055	2.10373	0.000940901	0.218452
hsa_circ:chr6:26104171-26104499	HIST1H4C	4	8.00951	6.35628	1.26009	0.000953247	0.218452
hsa_circ:chr7:128655033-128658211	TNPO3	3427	1.69151	0.783696	2.15838	0.000953566	0.218452
hsa_circ:chr8:132952746-132958880	EFR3A	1744	1.14667	0.523271	2.19134	0.000954732	0.218452
hsa_circ:chr9:22046750-22097363	CDKN2B-AS1	100	0.145616	0	#DIV/0!	0.000955637	0.218452
hsa_circ:chr9:6604588-6605278	GLDC	50	0.020465	0.0576484	0.354998	0.000939143	0.218452
hsa_circ:chr17:77983959-77987408	TBC1D16	25	1.1874	0.536133	2.21475	0.000961375	0.218824
hsa_circ:chr16:56385296-56388993	GNAO1	392	0.0781181	0.966144	0.0808556	0.000963769	0.219041
hsa_circ:chr11:114032285-114032500	ZBTB16	2	0.193091	0.562078	0.34353	0.000975028	0.219954
hsa_circ:chr11:66043861-66044067	RAB1B	6	3.39659	2.38834	1.42215	0.000983235	0.220494
hsa_circ:chr1:235628953-235658138	B3GALNT2	150	0.188168	0.0318139	5.91464	0.000993869	0.221249
hsa_circ:chr2:219140228-219142173	PNKD	2	1.60233	1.09072	1.46906	0.000997881	0.221489
hsa_circ:chr3:52156395-52188660	POC1A	3	0.310738	0.171939	1.80725	0.00100361	0.221821
hsa_circ:chr9:133338996-133339325	ASS1	2	0.17756	0.520815	0.340927	0.00100143	0.221821
hsa_circ:chr9:71080009-71114277	PGM5	2	0.659203	1.40702	0.468511	0.00100376	0.221821
hsa_circ:chrX:71681854-71684581	HDAC8	53	0.0704943	0.0113206	6.22708	0.00102322	0.224163
hsa_circ:chr1:1747195-1770677	GNB1	1320	1.00715	0.368537	2.73282	0.00102991	0.225303
hsa_circ:chr1:64059177-64095155	PGM1	2	2.55068	3.48406	0.732101	0.00103475	0.225388
hsa_circ:chr1:119427641-119427945	TBX15	2	0.0955713	0.302696	0.315734	0.00104091	0.226204
hsa_circ:chr10:30315032-30318795	KIAA1462	12	1.50617	0.581718	2.58918	0.00104147	0.226204
hsa_circ:chr19:14602468-14603724	GIPC1	2	1.31355	0.730897	1.79717	0.00104508	0.226662
hsa_circ:chr1:31528160-31532424	PUM1	441	0.184148	0.422767	0.435577	0.00105887	0.229326
hsa_circ:chr1:161123802-161128638	UFC1	4	0.815632	0.393806	2.07115	0.00106708	0.230447
hsa_circ:chr1:150266352-150266686	MRPS21	2	2.29672	0.892358	2.57377	0.00106999	0.230748
hsa_circ:chr1:145646115-145663367	RNF115	189	0.22274	0.0419278	5.31246	0.0010851	0.232684
hsa_circ:chr9:138905045-138908275	NACC2	114	0.147279	0.0189009	7.79219	0.00108468	0.232684
hsa_circ:chr14:71051534-71064494	MED6	52	0.297631	0.159431	1.86683	0.00109848	0.234889
hsa_circ:chr1:155747413-155753880	GON4L	257	0.259355	0.107799	2.40592	0.00110084	0.235063
hsa_circ:chr4:156840999-156841159	TDO2	2	0.0715247	0.224841	0.318113	0.00110563	0.235473
hsa_circ:chr5:40832588-40834663	RPL37	2	0.610658	0.264376	2.30981	0.00110825	0.23565
hsa_circ:chr17:40970239-40972859	BECN1	18	0.766387	0.416437	1.84034	0.00111437	0.236621
hsa_circ:chr7:134854031-134854394	C7orf49	2	0.579998	0.24789	2.33974	0.00111849	0.237163
hsa_circ:chr1:119426849-119427054	TBX15	2	0.0330934	0.18124	0.182595	0.00112664	0.23769
hsa_circ:chr1:15820387-15821947	CASP9	16	0.0934591	0.210291	0.444428	0.00112724	0.23769
hsa_circ:chr20:2446354-2448404	SNRPB	19	1.41344	0.513666	2.75168	0.00112568	0.23769
hsa_circ:chr7:17885218-17890587	SNX13	279	0.264707	0.132976	1.99064	0.00112619	0.23769
hsa_circ:chr1:163122340-163138158	RGS5	19	0.11538	0.0261994	4.40393	0.00113934	0.238617
hsa_circ:chr10:124793872-124813351	ACADSB	6	0.35597	0.701808	0.507219	0.00113949	0.238617
hsa_circ:chr17:38185079-38186112	MED24	3	0.653991	0.318639	2.05245	0.00113427	0.238617
hsa_circ:chr21:32537279-32567621	TIAM1	137	0.0514336	0.153395	0.335302	0.00113764	0.238617
hsa_circ:chr14:91655254-91656151	C14orf159	2	0.190926	0.381205	0.50085	0.00114463	0.238967
hsa_circ:chr8:124089351-124117704	WDR67	209	0.233507	0.0681679	3.42548	0.00114588	0.238967
hsa_circ:chr10:6266177-6268119	PFKFB3	3	0.426982	1.13596	0.375878	0.0011562	0.239074
hsa_circ:chr11:116706980-116708123	APOA1	5	2.84465	4.76162	0.597411	0.0011653	0.239074
hsa_circ:chr17:79652635-79655857	HGS	4	0.982199	0.373357	2.63072	0.0011525	0.239074
hsa_circ:chr19:39220104-39221069	ACTN4	2	1.73646	1.05779	1.64159	0.00115387	0.239074
hsa_circ:chr7:99527061-99590222	AZGP1	3	4.54358	5.59555	0.811998	0.00116307	0.239074
hsa_circ:chr6:26158434-26158815	HIST1H2BD	4	1.9928	0.383341	5.1985	0.00117139	0.239676
hsa_circ:chr1:180151309-180165734	QSOX1	2	1.41179	2.34889	0.601047	0.00117508	0.239786
hsa_circ:chr11:7334626-7335172	SYT9	34	0.0105795	0.0403852	0.261964	0.0011735	0.239786
hsa_circ:chr1:26107431-26110558	MAN1C1	2	0.29208	0.834982	0.349804	0.00118133	0.240249
hsa_circ:chr17:18250810-18251754	SHMT1	205	0.0721629	0.231898	0.311183	0.00118114	0.240249
hsa_circ:chr1:59787208-59844509	FGGY	4301	1.34953	1.89831	0.710912	0.0011919	0.24126
hsa_circ:chr6:26216521-26216808	HIST1H2BG	5	1.16941	0.137916	8.47916	0.00119835	0.241933
hsa_circ:chr1:149859100-149859424	HIST2H2AB	2	1.15151	0.218196	5.27741	0.00121444	0.241963
hsa_circ:chr1:155230121-155231525	SCAMP3	2	1.53587	0.589055	2.60734	0.00120548	0.241963
hsa_circ:chr11:34978931-35006275	PDHX	146	0.173992	0.0388077	4.48343	0.00121145	0.241963
hsa_circ:chr12:109702915-109703330	ACACB	4	0.583835	1.38928	0.420243	0.0012147	0.241963
hsa_circ:chr7:73510952-73511519	LIMK1	46	0.686994	0.266286	2.57991	0.00120709	0.241963
hsa_circ:chr1:183072463-183091079	LAMC1	3	0.751685	0.312611	2.40454	0.00122487	0.242316
hsa_circ:chr17:38140547-38146450	PSMD3	26	0.4935	0.171746	2.87343	0.00122481	0.242316
hsa_circ:chr1:202917432-202923435	ADIPOR1	4	1.20122	0.730292	1.64485	0.00124358	0.242495
hsa_circ:chr11:18252695-18253211	SAA2-SAA4	4	1.27223	2.44684	0.519948	0.00123488	0.242495
hsa_circ:chr11:61102092-61113418	DAK	3	2.44888	3.96998	0.616849	0.00123445	0.242495
hsa_circ:chr14:23634494-23635749	SLC7A8	18	0.183814	0.313672	0.586007	0.00122878	0.242495
hsa_circ:chr17:79653342-79658601	HGS	2	0.91385	0.42396	2.15551	0.00124586	0.242495
hsa_circ:chr5:140011804-140011968	CD14	3	0.998608	1.75584	0.568736	0.00124508	0.242495
hsa_circ:chr1:201104162-201104374	TMEM9	2	0.873188	0.381057	2.29149	0.00126475	0.244897
hsa_circ:chr17:63049620-63049846	GNA13	3	0.420533	0.193006	2.17886	0.00126161	0.244897
hsa_circ:chr4:88231395-88239588	HSD17B13	6	0.0107654	0.0672055	0.160187	0.00126627	0.244897
hsa_circ:chr4:77507078-77507495	SHROOM3	9	0.152128	0.485297	0.313475	0.0012682	0.244959
hsa_circ:chr3:127816143-127838257	RUVBL1	7	0.194108	0.060024	3.23384	0.0012711	0.245207
hsa_circ:chr1:144048709-144053668	SRGAP2B	61	0.0760489	0.0161248	4.71627	0.00128691	0.24607
hsa_circ:chr1:245008549-245020158	HNRNPU	2	0.450102	0.171999	2.61688	0.00128433	0.24607
hsa_circ:chr10:99358532-99361747	HOGA1	100	0.038255	0.113844	0.336028	0.00128581	0.24607
hsa_circ:chr11:112070422-112088612	BCO2	376	0.0898314	0.41675	0.215552	0.00128295	0.24607
hsa_circ:chr17:27379938-27380613	PIPOX	764	0.249204	0.691192	0.360542	0.00128262	0.24607
hsa_circ:chr9:97365465-97365749	FBP1	6	0.0154298	0.120597	0.127946	0.00127744	0.24607
hsa_circ:chr7:891021-893255	SUN1	173	0.076257	0.187349	0.407033	0.0012887	0.2461
hsa_circ:chr4:9922009-9942044	SLC2A9	5	1.15546	1.91717	0.60269	0.00129958	0.247556
hsa_circ:chr9:136409592-136412335	ADAMTSL2	9	0.533327	1.54518	0.345156	0.00130162	0.247634
hsa_circ:chr20:61909647-61910173	ARFGAP1	2	0.983894	0.482123	2.04075	0.00130418	0.24781
hsa_circ:chr10:96818092-96824717	CYP2C8	213	0.0450702	0.267607	0.168419	0.00130587	0.247822
hsa_circ:chr1:202932194-202934628	CYB5R1	4	0.918223	0.592087	1.55082	0.0013098	0.248132
hsa_circ:chr19:56171882-56172555	U2AF2	5	2.76991	1.6797	1.64905	0.00131078	0.248132
hsa_circ:chr15:85399623-85403134	ALPK3	2	1.96089	0.754207	2.59993	0.00132231	0.249073
hsa_circ:chr17:40925751-40926717	VPS25	2	0.92072	0.486413	1.89287	0.00132059	0.249073
hsa_circ:chr20:56137309-56137751	PCK1	4	1.35194	2.82648	0.478312	0.00132157	0.249073
hsa_circ:chr22:24916355-24921785	UPB1	44	0.00459305	0.0659818	0.0696109	0.00132096	0.249073
hsa_circ:chr1:217783663-217787544	GPATCH2	48	0.540896	0.254305	2.12696	0.00133953	0.249226
hsa_circ:chr12:56868895-56869407	GLS2	16	0.0303027	0.202242	0.149834	0.00133219	0.249226
hsa_circ:chr12:98921664-98931350	TMPO	82	0.119097	0	#DIV/0!	0.00133189	0.249226
hsa_circ:chr17:47590393-47590845	NGFR	2	0.179496	0.600692	0.298816	0.00132899	0.249226
hsa_circ:chr19:55853162-55858055	SUV420H2	3	0.684003	0.302921	2.25803	0.00133802	0.249226
hsa_circ:chr4:109780812-109784543	COL25A1	2	0.0658674	0.226614	0.290659	0.00133373	0.249226
hsa_circ:chr9:140391639-140409974	PNPLA7	4	0.474778	0.958669	0.495246	0.00133328	0.249226
hsa_circ:chr9:34627694-34629477	ARID3C	5	0.488106	0.923702	0.528424	0.00133834	0.249226
hsa_circ:chr1:203651870-203652526	ATP2B4	4	0.132893	0.0480287	2.76695	0.00134451	0.249507
hsa_circ:chr20:48156107-48160985	PTGIS	17	0.118824	0.372944	0.31861	0.00134597	0.249507
hsa_circ:chr8:144874161-144874805	SCRIB	2	1.60237	0.7069	2.26676	0.00134285	0.249507
hsa_circ:chr8:17808124-17810695	PCM1	68	0.16765	0.0362553	4.62414	0.0013505	0.250039
hsa_circ:chr12:109680242-109684253	ACACB	66	0.0129525	0.0907377	0.142746	0.00136	0.25011
hsa_circ:chr17:3417887-3419863	TRPV3	7	0.0169407	0.0893379	0.189625	0.00135904	0.25011
hsa_circ:chr17:77915859-77926617	TBC1D16	4	0.341443	0.118887	2.87199	0.00136076	0.25011
hsa_circ:chr17:79852462-79857762	ANAPC11	2	0.281994	0.162817	1.73196	0.00135563	0.25011
hsa_circ:chr4:100052655-100057848	ADH4	68	0.00832247	0.0976329	0.0852425	0.00135856	0.25011
hsa_circ:chr5:40934427-40945470	C7	10	0.439211	1.38779	0.316482	0.00136632	0.250453
hsa_circ:chr1:156018292-156021648	UBQLN4	2	0.407602	0.108138	3.76926	0.00137221	0.250998
hsa_circ:chr12:6959997-6960173	CDCA3	2	0.189809	0.0526274	3.60666	0.00137882	0.251905
hsa_circ:chr8:27179919-27193621	PTK2B	2	1.00599	1.74828	0.575418	0.00138048	0.251905
hsa_circ:chr1:150935434-150941567	CERS2	2	1.04084	0.60419	1.7227	0.00138729	0.252027
hsa_circ:chr12:109687789-109696913	ACACB	441	0.0501145	0.526248	0.0952299	0.0013906	0.252027
hsa_circ:chr19:39138296-39191354	ACTN4	2	2.10986	1.10821	1.90385	0.0013865	0.252027
hsa_circ:chr21:42839661-42843908	TMPRSS2	2	0.576513	1.051	0.548537	0.0013889	0.252027
hsa_circ:chr7:137801481-137801717	AKR1D1	2	0.0634222	0.273585	0.231819	0.00139111	0.252027
hsa_circ:chr1:245027589-245027776	HNRNPU	2	1.96679	1.174	1.6753	0.00140135	0.252852
hsa_circ:chr12:123067252-123069537	KNTC1	6	0.0395843	0.00615617	6.43002	0.00141175	0.252852
hsa_circ:chr15:41373218-41377781	INO80	61	0.0813505	0.00809097	10.0545	0.00140797	0.252852
hsa_circ:chr19:19303769-19312569	RFXANK	2	0.255136	0.103133	2.47384	0.00141033	0.252852
hsa_circ:chr5:74646199-74646612	HMGCR	4	0.182989	0.0686267	2.66644	0.00140983	0.252852
hsa_circ:chr9:133364720-133370410	ASS1	237	0.0601748	0.285361	0.210872	0.00141232	0.252852
hsa_circ:chr1:40422759-40431686	MFSD2A	45	0.00323958	0.0682213	0.0474863	0.00141448	0.25294
hsa_circ:chr16:11096931-11118778	CLEC16A	102	0.118222	0.0358944	3.29359	0.00142642	0.253582
hsa_circ:chr19:39395655-39398299	NFKBIB	3	1.24928	0.783564	1.59436	0.00142605	0.253582
hsa_circ:chr2:31750659-31750878	SRD5A2	3	0.0043829	0.0712954	0.0614752	0.00142391	0.253582
hsa_circ:chr4:74361017-74364963	AFM	302	0.0731225	0.349477	0.209234	0.00142381	0.253582
hsa_circ:chr2:175976296-175986268	ATF2	113	0.133859	0.035431	3.77801	0.00143398	0.253779
hsa_circ:chr1:40537607-40538056	CAP1	6	0.167448	0.0807617	2.07336	0.00144993	0.254574
hsa_circ:chr11:63059012-63067101	SLC22A10	4	0.138767	0.432715	0.32069	0.00144958	0.254574
hsa_circ:chr11:67207589-67210101	CORO1B	2	2.96322	2.31754	1.2786	0.00145318	0.254574
hsa_circ:chr12:102813287-102869577	IGF1	2	0.0455171	0.24539	0.185489	0.0014526	0.254574
hsa_circ:chr12:96387550-96389680	HAL	4	0.37666	1.24829	0.30174	0.00145384	0.254574
hsa_circ:chr14:75746832-75747261	FOS	3	2.27846	4.4413	0.513018	0.00144818	0.254574
hsa_circ:chr17:79477055-79477532	ACTG1	2	0.319847	0.135686	2.35727	0.00145173	0.254574
hsa_circ:chr19:10162978-10163650	C3P1	5	0.224762	0.639507	0.351462	0.0014549	0.254574
hsa_circ:chr8:26627798-26687296	ADRA1A	2	0.0786036	0.474718	0.16558	0.0014627	0.255544
hsa_circ:chr1:19595066-19597429	AKR7L	10	0.110064	0.26991	0.40778	0.00147072	0.255766
hsa_circ:chr17:74730652-74731142	SRSF2	2	0.80924	0.337472	2.39795	0.00146731	0.255766
hsa_circ:chr2:70242580-70278437	PCBP1-AS1	4	0.999826	1.71933	0.581522	0.0014696	0.255766
hsa_circ:chr20:34430495-34459751	PHF20	29	0.0449376	0	#DIV/0!	0.00147475	0.256175
hsa_circ:chr1:154554574-154554866	ADAR	4	0.163778	0.0416351	3.93365	0.00147734	0.256331
hsa_circ:chr7:137773347-137782689	AKR1D1	382	0.124095	0.401144	0.309354	0.00148022	0.256459
hsa_circ:chr7:72987174-72987801	TBL2	2	0.428126	0.220442	1.94213	0.00148146	0.256459
hsa_circ:chr21:32554738-32639299	TIAM1	2	0.00954838	0.0695569	0.137274	0.00148742	0.256907
hsa_circ:chrX:65253585-65259891	VSIG4	2	0.155601	0.366778	0.424238	0.0015016	0.257888
hsa_circ:chr22:41645334-41677086	RANGAP1	2	0.901598	0.464028	1.94298	0.00150785	0.258149
hsa_circ:chr5:132400672-132406188	HSPA4	210	0.229476	0.075105	3.0554	0.00150822	0.258149
hsa_circ:chr1:154931048-154932132	PYGO2	2	1.25313	0.554809	2.25867	0.00151128	0.25816
hsa_circ:chr16:50741766-50757295	NOD2	2	0.0770491	0.0198092	3.88956	0.00151217	0.25816
hsa_circ:chr8:52744004-52773806	PCMTD1	45	0.0793297	0.0151312	5.24278	0.00151339	0.25816
hsa_circ:chr4:23803353-23886554	PPARGC1A	2	0.0965845	0.204942	0.471277	0.00151994	0.258407
hsa_circ:chr4:139964228-139969301	CCRN4L	3	0.82851	1.61244	0.513822	0.00152623	0.258896
hsa_circ:chr18:13741509-13742651	RNMT	7	0.0956788	0.0375009	2.55137	0.00152905	0.259086
hsa_circ:chr8:124392769-124393733	ATAD2	5	0.289993	0.0881299	3.29052	0.00153384	0.259317
hsa_circ:chr2:44428325-44445676	PPM1B	65	0.189852	0.0524784	3.61772	0.00153747	0.259643
hsa_circ:chr6:26056007-26056690	HIST1H1C	2	5.72148	4.1083	1.39266	0.00154942	0.260791
hsa_circ:chr8:12368631-12376464	LOC100506990	2	0.253715	0.666704	0.380552	0.00154789	0.260791
hsa_circ:chr1:68411794-68421945	GNG12-AS1	21	0	0.0459102	0	0.00155547	0.26094
hsa_circ:chrX:47102795-47104881	USP11	32	0.46731	0.264817	1.76465	0.00155806	0.261087
hsa_circ:chr1:65696801-65697119	AK4	2	0.0923805	0.215547	0.428586	0.00158659	0.264408
hsa_circ:chr11:3740781-3741941	NUP98	2	0.0214004	0.0594104	0.360212	0.00159963	0.266255
hsa_circ:chr8:17427252-17427603	SLC7A2	2	0.300483	0.573129	0.524286	0.00160209	0.266255
hsa_circ:chr1:150064031-150082742	VPS45	37	0.0477729	0.00791963	6.03221	0.00162787	0.267323
hsa_circ:chr1:151139410-151139890	SCNM1	100	1.36802	0.791891	1.72753	0.0016558	0.267323
hsa_circ:chr1:226110230-226111471	PYCR2	2	0.742447	0.290305	2.55747	0.00161923	0.267323
hsa_circ:chr1:245027433-245027716	HNRNPU	9	0.233781	0.0859365	2.72039	0.0016569	0.267323
hsa_circ:chr11:65161044-65161896	FRMD8	74	1.14896	0.685288	1.67661	0.00162225	0.267323
hsa_circ:chr12:120935638-120935836	DYNLL1	2	0.39607	0.113019	3.50445	0.00163843	0.267323
hsa_circ:chr17:30808063-30808143	PSMD11	2	0.131618	0.064667	2.03532	0.00163831	0.267323
hsa_circ:chr18:31523029-31538382	NOL4	8	0.0329871	0.142397	0.231656	0.00161346	0.267323
hsa_circ:chr2:70273635-70278437	PCBP1-AS1	3	0.603656	0.961792	0.627637	0.00162001	0.267323
hsa_circ:chr22:38083917-38084999	NOL12	305	0.285031	0.152543	1.86854	0.00164596	0.267323
hsa_circ:chr6:26031871-26032311	HIST1H3B	2	1.21727	0.102885	11.8314	0.00165465	0.267323
hsa_circ:chr7:157174940-157178305	DNAJB6	1254	0.942523	0.359272	2.62343	0.00165351	0.267323
hsa_circ:chr7:74489392-74489713	WBSCR16	2	1.21605	0.587236	2.0708	0.00162798	0.267323
hsa_circ:chr8:27401266-27402066	EPHX2	2	0.310679	0.615234	0.504977	0.00165291	0.267323
hsa_circ:chrX:152770079-152772643	BGN	11	1.37561	3.01558	0.456168	0.00164185	0.267323
hsa_circ:chr7:127965871-127976096	RBM28	2	0.196571	0.0658609	2.98465	0.00166216	0.267603
hsa_circ:chr8:124371461-124373886	ATAD2	177	0.211956	0.0443649	4.77755	0.00166189	0.267603
hsa_circ:chr1:208070838-208073348	CD34	2	0.413193	0.156357	2.64262	0.00166643	0.267723
hsa_circ:chr2:109121541-109128468	GCC2	3	1.44115	2.38072	0.605341	0.00167116	0.267915
hsa_circ:chr10:96731861-96732758	CYP2C9	21	0.24836	0.635441	0.390847	0.00167464	0.26819
hsa_circ:chr12:111529161-111529966	CUX2	2	0.21341	0.809472	0.263641	0.00168327	0.26913
hsa_circ:chr1:202104278-202104928	ARL8A	42	0.805646	0.457461	1.76112	0.001689	0.269173
hsa_circ:chr17:73887358-73888931	TRIM65	3	0.756252	0.382436	1.97746	0.00169131	0.269173
hsa_circ:chr5:159343126-159344861	ADRA1B	5	0.498384	1.02744	0.485074	0.00169142	0.269173
hsa_circ:chr13:101776959-101797247	NALCN	7	0.0284922	0.127836	0.222881	0.00169944	0.26932
hsa_circ:chr3:184675162-184689540	VPS8	35	0.0415909	0.0130237	3.19348	0.00169645	0.26932
hsa_circ:chr1:1718930-1719895	GNB1	2	0.383506	0.215282	1.78141	0.00170666	0.270182
hsa_circ:chr2:219140135-219140308	PNKD	3	0.519914	0.327317	1.58841	0.0017174	0.270811
hsa_circ:chr13:53231667-53233384	SUGT1	66	0.0792796	0.0214833	3.69029	0.00172436	0.271002
hsa_circ:chr13:61013822-61034674	TDRD3	596	0.499184	0.287557	1.73595	0.00172785	0.271002
hsa_circ:chr17:4391058-4393286	SPNS3	27	0.349408	0.810585	0.431056	0.00172296	0.271002
hsa_circ:chr2:114512742-114513121	SLC35F5	3	0.119206	0.046076	2.58716	0.00172373	0.271002
hsa_circ:chr8:19700328-19701749	INTS10	23	0.0494323	0.00625524	7.90254	0.00172928	0.271002
hsa_circ:chr8:48769717-48805947	PRKDC	2	1.38551	0.485621	2.85308	0.00172968	0.271002
hsa_circ:chr17:40277620-40277848	RAB5C	2	1.60424	0.888673	1.80521	0.00173481	0.271256
hsa_circ:chr6:2895625-2896424	SERPINB9	8	0.0993136	0.0164685	6.03052	0.0017366	0.271256
hsa_circ:chr6:51637500-51695787	PKHD1	69	0.0126295	0.0957248	0.131936	0.00174435	0.271618
hsa_circ:chr1:151261854-151262710	ZNF687	2	1.22129	0.500845	2.43846	0.00176008	0.272121
hsa_circ:chr1:224599129-224621539	WDR26	2	0.496941	0.294053	1.68997	0.00175125	0.272121
hsa_circ:chr14:24656606-24656785	IPO4	3	0.30914	0.15836	1.95214	0.00175954	0.272121
hsa_circ:chr18:9182380-9221997	ANKRD12	273	0.276938	0.0982412	2.81896	0.00175315	0.272121
hsa_circ:chr7:6089543-6098783	EIF2AK1	4	0.38678	0.182153	2.12338	0.00175243	0.272121
hsa_circ:chr10:135347634-135348237	CYP2E1	2	0.989136	2.19488	0.450657	0.00176723	0.272941
hsa_circ:chr6:17421786-17514185	CAP2	5	0.0469697	0.00585878	8.01698	0.00176907	0.272947
hsa_circ:chr18:77960593-77960815	PARD6G	2	0.196716	0.0505035	3.89509	0.00177966	0.273747
hsa_circ:chr4:74285364-74285887	ALB	2	0.747571	1.55472	0.480839	0.00178958	0.273985
hsa_circ:chr8:146032576-146035652	ZNF517	2	1.46586	0.643712	2.2772	0.00179024	0.273985
hsa_circ:chr9:133334054-133334802	ASS1	2	0.186854	0.577343	0.323644	0.00178715	0.273985
hsa_circ:chr17:29844669-29858920	RAB11FIP4	3	0.456708	0.130711	3.49402	0.00179458	0.274374
hsa_circ:chr8:145742434-145743019	RECQL4	7	0.396402	0.0753923	5.25785	0.00180233	0.275005
hsa_circ:chr1:180793889-180794480	XPR1	264	0.259838	0.122124	2.12765	0.00181873	0.27506
hsa_circ:chr1:197108897-197115724	ASPM	4	0.85787	0.275716	3.11143	0.001819	0.27506
hsa_circ:chr15:64039117-64040057	HERC1	64	0.0805438	0.0192507	4.18394	0.0018069	0.27506
hsa_circ:chr2:136360070-136362586	R3HDM1	135	0.150473	0.0467606	3.21796	0.00181545	0.27506
hsa_circ:chr3:133475675-133483119	TF	46	0.00155021	0.0704234	0.0220127	0.00180866	0.27506
hsa_circ:chr4:186595372-186595813	SORBS2	2	0.177155	0.448922	0.394624	0.00180546	0.27506
hsa_circ:chr5:263816-306875	PDCD6	2	0.390095	0.188473	2.06977	0.00181704	0.27506
hsa_circ:chr6:143570232-143570451	AIG1	2	0.0140305	0.0690081	0.203316	0.00181515	0.27506
hsa_circ:chr6:27114188-27114597	HIST1H2BK	3	0.309684	0.0817655	3.78747	0.00181891	0.27506
hsa_circ:chr10:96701615-96741127	CYP2C9	14	0	0.0228589	0	0.0018246	0.275533
hsa_circ:chr20:56140192-56140405	PCK1	4	0.396878	1.12902	0.351524	0.00182757	0.275533
hsa_circ:chr10:6276409-6276688	PFKFB3	2	0.358701	0.667028	0.53776	0.00183717	0.275557
hsa_circ:chr2:136432902-136437894	R3HDM1	678	0.559884	0.321872	1.73946	0.00183984	0.275557
hsa_circ:chr6:26199961-26200137	HIST1H2BF	2	3.76337	1.55378	2.42208	0.0018357	0.275557
hsa_circ:chr7:129813472-129818367	TMEM209	46	0.0477534	0.0228046	2.09402	0.00183926	0.275557
hsa_circ:chr7:91980264-91991587	ANKIB1	94	0.106584	0.0362615	2.93931	0.00183221	0.275557
hsa_circ:chr8:124346118-124348772	ATAD2	124	0.16504	0.0159669	10.3364	0.00183063	0.275557
hsa_circ:chr11:66039628-66043406	RAB1B	5	4.24634	3.3069	1.28408	0.00184704	0.276101
hsa_circ:chr2:64114615-64118374	UGP2	2	0.188048	0.455772	0.412592	0.00184953	0.276101
hsa_circ:chr1:8071596-8071785	ERRFI1	4	0.209459	0.565498	0.370397	0.00185663	0.276208
hsa_circ:chr19:14519659-14524036	DDX39A	3	1.13303	0.519902	2.17931	0.00185934	0.276208
hsa_circ:chr4:76885288-76903190	SDAD1	62	0.211964	0.0265146	7.99426	0.00185274	0.276208
hsa_circ:chr6:5404775-5431405	FARS2	670	0.59642	0.272483	2.18884	0.00185852	0.276208
hsa_circ:chr1:32792540-32793278	HDAC1	80	0.0862597	0.0362016	2.38276	0.00186702	0.277078
hsa_circ:chr3:52724961-52727560	GNL3	2	0.32384	0.137423	2.35653	0.00188588	0.277405
hsa_circ:chr8:145628262-145630688	CPSF1	3	0.520667	0.199474	2.6102	0.00188645	0.277405
hsa_circ:chr8:145738601-145739096	RECQL4	2	0.945778	0.326727	2.8947	0.00188813	0.277405
hsa_circ:chr16:20673116-20702561	ACSM1	8	0.572639	0.0695987	8.22772	0.00189529	0.277745
hsa_circ:chr17:2541393-2546048	PAFAH1B1	4	0.300568	0.625125	0.480812	0.00190023	0.277932
hsa_circ:chr3:33725851-33731424	CLASP2	150	0.187475	0.0309587	6.05564	0.00189996	0.277932
hsa_circ:chr3:119720893-119812440	GSK3B	91	0.364965	0.0510998	7.14219	0.0019095	0.278482
hsa_circ:chr3:52821015-52824891	ITIH1	2	0.0880802	0.231258	0.380873	0.00190864	0.278482
hsa_circ:chr7:894557-897594	SUN1	134	0.040038	0.15867	0.252335	0.00190616	0.278482
hsa_circ:chr1:219366424-219414650	LYPLAL1	591	0.550127	0.206318	2.6664	0.00191441	0.27893
hsa_circ:chr5:112399681-112421007	MCC	211	0.0901524	0.22264	0.404925	0.00192633	0.279393
hsa_circ:chr7:73254361-73255528	WBSCR27	3	0.513009	0.231408	2.2169	0.00192679	0.279393
hsa_circ:chr8:145677742-145678843	CYHR1	36	0.0530578	0	#DIV/0!	0.00192634	0.279393
hsa_circ:chrX:70280878-70282799	SNX12	3	2.55387	1.56194	1.63506	0.001921	0.279393
hsa_circ:chr6:51923121-51923399	PKHD1	2	0.0820777	0.419005	0.195887	0.00193354	0.279838
hsa_circ:chr17:27613010-27614734	NUFIP2	16	1.57533	1.05471	1.49361	0.00194224	0.280562
hsa_circ:chr2:220044832-220045476	FAM134A	6	0.907145	0.503354	1.8022	0.00195093	0.281015
hsa_circ:chr4:187195270-187205414	F11	2	0.0557294	0.230538	0.241736	0.00195086	0.281015
hsa_circ:chr10:104523441-104569811	WBP1L	2	1.094	1.85878	0.588558	0.0019689	0.281999
hsa_circ:chr1:156264644-156265392	C1orf85	2	1.43364	0.612619	2.34018	0.00199516	0.283502
hsa_circ:chr1:200729967-200784772	CAMSAP2	50	0.0586828	0.015695	3.73896	0.00199471	0.283502
hsa_circ:chr12:14923691-14923921	HIST4H4	6	5.81441	4.34989	1.33668	0.00199526	0.283502
hsa_circ:chr15:42693839-42695975	CAPN3	3	0.388341	0.800799	0.484942	0.00198564	0.283502
hsa_circ:chr17:49340635-49346265	UTP18	2053	1.28852	0.664228	1.93987	0.00199086	0.283502
hsa_circ:chr1:16464348-16464925	EPHA2	25	0.28462	0.563679	0.504932	0.0020065	0.283822
hsa_circ:chr10:115327248-115338557	HABP2	7	0.50774	1.01295	0.501249	0.00201022	0.283822
hsa_circ:chr12:109704183-109704374	ACACB	2	0.197711	0.541613	0.365042	0.00200236	0.283822
hsa_circ:chr12:9161571-9261393	KLRG1	2	3.7259	4.91388	0.758241	0.00200654	0.283822
hsa_circ:chr16:57504267-57504886	POLR2C	9	0.146422	0.26709	0.548213	0.00201342	0.283822
hsa_circ:chr4:22442886-22443050	GPR125	2	0.216881	0.803062	0.270067	0.00200048	0.283822
hsa_circ:chr11:62383978-62388104	B3GAT3	2	1.20148	0.700134	1.71608	0.00201852	0.283905
hsa_circ:chr18:47017775-47017954	RPL17-C18ORF32	24	1.7562	1.13881	1.54213	0.00202148	0.283905
hsa_circ:chr8:145649928-145650082	VPS28	2	0.747987	0.28488	2.62562	0.00201931	0.283905
hsa_circ:chr7:6854395-6864368	CCZ1B	20	0.0878715	0.0305085	2.88023	0.00203361	0.284927
hsa_circ:chr8:95518728-95524317	KIAA1429	5	0.0947066	0.0231585	4.0895	0.0020424	0.285523
hsa_circ:chr14:23310700-23313079	MMP14	3	0.20163	0.0594368	3.39234	0.00204573	0.285725
hsa_circ:chr12:56504343-56504842	PA2G4	2	0.649499	0.290401	2.23656	0.0020581	0.285751
hsa_circ:chr2:27727493-27727717	GCKR	4	0.558426	1.31499	0.424663	0.00205303	0.285751
hsa_circ:chr22:42908580-42972132	RRP7B	3	1.87649	1.28421	1.4612	0.0020591	0.285751
hsa_circ:chr7:131190627-131194344	PODXL	4	0.177233	0.0174616	10.1499	0.00205837	0.285751
hsa_circ:chr9:139100387-139118720	QSOX2	4	1.05283	0.515252	2.04334	0.002048	0.285751
hsa_circ:chr19:38867399-38867664	PSMD8	2	0.147382	0.0190503	7.73651	0.00206861	0.286616
hsa_circ:chr19:45857988-45860957	ERCC2	2	0.371851	0.163773	2.27052	0.0020691	0.286616
hsa_circ:chr1:154987263-154987442	ZBTB7B	2	2.18192	1.26397	1.72625	0.00207405	0.286616
hsa_circ:chr1:161193140-161193384	APOA2	2	0.987041	0.498581	1.9797	0.00208741	0.287361
hsa_circ:chr12:49398290-49399635	PRKAG1	2	0.724083	0.40497	1.78799	0.00208636	0.287361
hsa_circ:chr6:26123833-26184280	HIST1H2BD	2	4.04209	3.20517	1.26111	0.00208546	0.287361
hsa_circ:chr8:145746920-145747156	LRRC14	2	0.431778	0.155797	2.77142	0.00208962	0.287361
hsa_circ:chr9:117085943-117093954	ORM2	6	1.19648	1.98795	0.601867	0.00208829	0.287361
hsa_circ:chr18:45457482-45457623	SMAD2	2	0.144615	0.0644473	2.24392	0.00209364	0.287653
hsa_circ:chr1:155582840-155583024	MSTO1	3	0.574311	0.14164	4.05472	0.0020991	0.287882
hsa_circ:chr1:23356962-23385660	KDM1A	743	0.615688	0.300682	2.04763	0.00209792	0.287882
hsa_circ:chr17:46152368-46154403	CBX1	4	0.595004	0.208972	2.84729	0.00210888	0.288659
hsa_circ:chr19:2431546-2434911	LMNB2	2	0.769367	0.328261	2.34376	0.00210674	0.288659
hsa_circ:chr11:66104816-66105318	BRMS1	4	0.99877	0.517571	1.92973	0.00211384	0.28886
hsa_circ:chr16:85701746-85704704	GSE1	227	0.108138	0.227226	0.475903	0.00211916	0.289066
hsa_circ:chr3:40351362-40353660	EIF1B	4	0.0929921	0.00875847	10.6174	0.00211733	0.289066
hsa_circ:chr2:61749746-61761038	XPO1	2807	1.56998	0.634202	2.47552	0.00212337	0.289381
hsa_circ:chr14:67831484-67848407	EIF2S1	2	0.0791779	0.0112933	7.01106	0.00214231	0.290917
hsa_circ:chr17:45776686-45785878	TBKBP1	3	0.199255	0.0918371	2.16966	0.00215447	0.292046
hsa_circ:chr1:151026707-151028469	CDC42SE1	2	0.79878	0.449883	1.77553	0.00217312	0.292356
hsa_circ:chr10:27047991-27059274	ABI1	19	0.0821415	0.0181127	4.53503	0.00217371	0.292356
hsa_circ:chr10:27431316-27435240	YME1L1	6	0.0755292	0.0441883	1.70926	0.00219719	0.292356
hsa_circ:chr12:56871444-56874171	GLS2	176	0.0048192	0.25084	0.0192123	0.00217711	0.292356
hsa_circ:chr16:78198080-78213683	WWOX	3	0.858201	1.2981	0.66112	0.00218715	0.292356
hsa_circ:chr19:14551955-14552255	PKN1	58	0.0769994	0.0115653	6.65778	0.00217903	0.292356
hsa_circ:chr19:36636708-36641188	CAPNS1	2	1.22108	0.684082	1.78499	0.00219691	0.292356
hsa_circ:chr19:46136119-46136397	EML2	10	0.646993	0.256962	2.51786	0.00219098	0.292356
hsa_circ:chr2:107446522-107450602	ST6GAL2	29	0	0.0462553	0	0.00219691	0.292356
hsa_circ:chr2:120021142-120023162	STEAP3	2	1.29757	2.40797	0.538865	0.00217429	0.292356
hsa_circ:chr2:31562355-31600103	XDH	4	0.282905	0.644051	0.439258	0.00217109	0.292356
hsa_circ:chr2:85628652-85628986	CAPG	2	1.39535	0.359171	3.88492	0.00219127	0.292356
hsa_circ:chr8:18258021-18258409	NAT2	4	0.00842717	0.0428242	0.196785	0.00216825	0.292356
hsa_circ:chr9:36217254-36220017	GNE	2	0.40397	0.795607	0.50775	0.00217978	0.292356
hsa_circ:chrX:64749474-64753615	LAS1L	2	0.244706	0.121139	2.02004	0.00217356	0.292356
hsa_circ:chr19:39219642-39219961	ACTN4	2	1.38037	0.521129	2.6488	0.00220387	0.292987
hsa_circ:chr4:187115654-187122496	CYP4V2	5	0.113853	0.468835	0.242843	0.00221118	0.293646
hsa_circ:chr1:44441762-44441845	ATP6V0B	2	1.06046	0.51891	2.04364	0.00223078	0.29405
hsa_circ:chr13:41096690-41134997	FOXO1	11	1.12772	1.79267	0.629073	0.00221798	0.29405
hsa_circ:chr16:48282323-48282553	LONP2	2	0.0707515	0.251545	0.281268	0.00223123	0.29405
hsa_circ:chr16:82181403-82185119	MPHOSPH6	2	0.179621	0.0631034	2.84645	0.00222104	0.29405
hsa_circ:chr19:39219959-39220150	ACTN4	2	1.63451	0.716713	2.28057	0.00222889	0.29405
hsa_circ:chr19:56174972-56180158	U2AF2	2	2.44646	1.51089	1.61921	0.00223695	0.294548
hsa_circ:chr11:75115716-75115912	RPS3	4	2.7973	2.03675	1.37341	0.00224098	0.294568
hsa_circ:chr1:151260267-151260482	ZNF687	4	1.07562	0.423167	2.54182	0.002243	0.294578
hsa_circ:chr1:159887924-159888660	TAGLN2	2	2.4549	1.33494	1.83896	0.00226553	0.294604
hsa_circ:chr10:18898774-18901180	NSUN6	3	0.433346	0.834537	0.519265	0.00227451	0.294604
hsa_circ:chr11:66254011-66255478	DPP3	46	0.77434	0.384005	2.01648	0.00225918	0.294604
hsa_circ:chr12:53459511-53460476	SPRYD3	2	0.991007	0.60313	1.64311	0.00227443	0.294604
hsa_circ:chr12:6702678-6703801	CHD4	2	0.256292	0.141763	1.80789	0.00227113	0.294604
hsa_circ:chr12:7640059-7640557	CD163	2	0.860157	1.63078	0.527451	0.00226272	0.294604
hsa_circ:chr17:79478929-79479386	ACTG1	2	2.00755	1.29006	1.55617	0.00227742	0.294604
hsa_circ:chr2:101619164-101620745	RPL31	2	0.478249	0.312837	1.52875	0.00226212	0.294604
hsa_circ:chr2:110342703-110350696	2018-09-10	1482	1.00001	0.595	1.68069	0.00226802	0.294604
hsa_circ:chr7:24663282-24708279	MPP6	52	0.0710239	0.008031	8.84372	0.00228851	0.295064
hsa_circ:chr9:130697869-130698885	DPM2	2	0.903175	0.458764	1.96872	0.00228606	0.295064
hsa_circ:chr1:59805630-59844509	FGGY	9171	1.80903	2.69816	0.670471	0.00229706	0.295065
hsa_circ:chr16:28617051-28621512	SULT1A1	2	0.790274	1.32328	0.597209	0.00229724	0.295065
hsa_circ:chr17:79663387-79668747	HGS	4	0.137083	0.0492265	2.78474	0.00229664	0.295065
hsa_circ:chr2:27728585-27731118	GCKR	26	0.0543613	0.191632	0.283676	0.00230456	0.295105
hsa_circ:chr5:42648338-42648521	GHR	2	0.0343023	0.211908	0.161873	0.00230198	0.295105
hsa_circ:chrX:135581757-135586622	HTATSF1	2	0.200838	0.0913675	2.19813	0.00230532	0.295105
hsa_circ:chr12:120536615-120541753	RAB35	3	1.17449	0.671665	1.74862	0.00232273	0.295836
hsa_circ:chr3:3178944-3182332	TRNT1	162	0.179811	0.0573606	3.13474	0.00232241	0.295836
hsa_circ:chr8:73939175-73951454	TERF1	10	0.2411	0.109476	2.20231	0.00231914	0.295836
hsa_circ:chr18:60206914-60217693	ZCCHC2	1027	0.828084	0.300774	2.75318	0.00234059	0.296371
hsa_circ:chr19:15533219-15533482	WIZ	2	0.191029	0.113306	1.68596	0.00233679	0.296371
hsa_circ:chr19:49119703-49119879	RPL18	2	1.97578	0.799328	2.47181	0.00233869	0.296371
hsa_circ:chr1:43672017-43681064	WDR65	42	0.0168454	0.0497846	0.338366	0.00234295	0.296423
hsa_circ:chr16:74334013-74336190	PSMD7	42	0.143451	0.0378415	3.79084	0.0023616	0.297541
hsa_circ:chr1:154935995-154942675	SHC1	2	1.51063	0.747634	2.02055	0.00237664	0.297704
hsa_circ:chr1:186286614-186287960	TPR	2	0.0705148	0.0112698	6.25699	0.00239101	0.297704
hsa_circ:chr15:61223044-61223834	RORA	2	0.181212	0.384755	0.470979	0.00239072	0.297704
hsa_circ:chr15:61386555-61451114	RORA	4	2.23892	3.09032	0.724496	0.00238662	0.297704
hsa_circ:chr20:33203846-33225789	PIGU	3	0.05044	0.00658783	7.65655	0.00237207	0.297704
hsa_circ:chr5:38479154-38479358	LIFR	2	0.051254	0.270682	0.189351	0.00238868	0.297704
hsa_circ:chr6:17632881-17633809	NUP153	4	0.898747	0.440664	2.03953	0.00238803	0.297704
hsa_circ:chr6:44217114-44220004	HSP90AB1	4	0.145416	0.0508008	2.86248	0.00240206	0.297704
hsa_circ:chr8:17359769-17401022	SLC7A2	4	2.2542	3.67118	0.614025	0.00237492	0.297704
hsa_circ:chr9:33465205-33465895	NOL6	2	0.655531	0.334237	1.96127	0.00240162	0.297704
hsa_circ:chr1:202931372-202931777	CYB5R1	3	0.504934	0.239341	2.10968	0.00242249	0.298462
hsa_circ:chr13:110822894-110827005	COL4A1	2	2.99895	1.48465	2.01997	0.00241255	0.298462
hsa_circ:chr19:38798068-38800283	YIF1B	7	1.82733	0.919106	1.98816	0.0024165	0.298462
hsa_circ:chr6:51656034-51701267	PKHD1	86	0.00879741	0.122581	0.0717679	0.00242204	0.298462
hsa_circ:chr9:88233898-88248289	AGTPBP1	324	0.300017	0.1589	1.88808	0.00242244	0.298462
hsa_circ:chr11:34978931-34999729	PDHX	154	0.168867	0.0618968	2.7282	0.00243051	0.298786
hsa_circ:chr1:19610490-19635136	AKR7A2	3	2.03992	3.04918	0.669006	0.00243711	0.298871
hsa_circ:chr8:124796710-124801985	FAM91A1	2	0.0818215	0.010678	7.6626	0.00244148	0.299165
hsa_circ:chr2:174783321-174828611	SP3	2	0.997458	0.612359	1.62888	0.00245375	0.299762
hsa_circ:chr18:9588087-9588851	PPP4R1	99	0.127635	0.0162986	7.83101	0.00245979	0.299956
hsa_circ:chr14:75746036-75746474	FOS	2	2.73091	4.71946	0.578648	0.00246802	0.300598
hsa_circ:chr19:42754496-42754742	ERF	2	2.33457	1.44366	1.61712	0.00247754	0.301026
hsa_circ:chr6:76331248-76344527	SENP6	72	0.0910232	0.0189098	4.81356	0.00247637	0.301026
hsa_circ:chr1:151372072-151372958	PSMB4	2	1.26262	0.531834	2.37408	0.00253304	0.301593
hsa_circ:chr1:156520053-156521887	IQGAP3	3	0.486018	0.143859	3.37843	0.00252175	0.301593
hsa_circ:chr1:175956079-175958615	RFWD2	143	0.1741	0.0369596	4.71056	0.00255093	0.301593
hsa_circ:chr1:226555181-226558218	PARP1	3	0.807486	0.337816	2.39031	0.00252026	0.301593
hsa_circ:chr1:227192695-227204751	CDC42BPA	319	0.338291	0.10495	3.22336	0.00250312	0.301593
hsa_circ:chr1:6867043-6885270	CAMTA1	183	0.180072	0.0895491	2.01088	0.00254203	0.301593
hsa_circ:chr12:9265159-9266060	A2M	2	0.54716	0.981379	0.557542	0.00252252	0.301593
hsa_circ:chr14:45623900-45628483	FANCM	20	0.0300936	0.00168064	17.9061	0.00253911	0.301593
hsa_circ:chr14:50199422-50206900	KLHDC1	64	0	0.0973868	0	0.00249003	0.301593
hsa_circ:chr17:67162604-67197749	ABCA10	2	0.442931	0.694846	0.637451	0.00251323	0.301593
hsa_circ:chr17:79891183-79894737	PYCR1	2	1.18277	0.283147	4.17725	0.00255759	0.301593
hsa_circ:chr17:96902-108209	RPH3AL	2	0.509022	0.98898	0.514694	0.00254181	0.301593
hsa_circ:chr18:24703851-24722869	CHST9	7	0.625152	1.40896	0.443699	0.0025525	0.301593
hsa_circ:chr18:32259432-32263658	DTNA	79	0.111015	0.0101629	10.9235	0.00254617	0.301593
hsa_circ:chr18:9195549-9211782	ANKRD12	89	0.121998	0.00976592	12.4923	0.00252949	0.301593
hsa_circ:chr3:13542213-13544480	HDAC11	32	0.908019	0.41926	2.16577	0.0025024	0.301593
hsa_circ:chr3:186440226-186445133	KNG1	2136	0.757124	1.28421	0.589565	0.00251943	0.301593
hsa_circ:chr6:107231445-107232423	LOC100422737	2	0.348366	0.650844	0.535253	0.00254538	0.301593
hsa_circ:chr6:112496515-112499434	LAMA4	6	0.147381	0.0870929	1.69223	0.00255541	0.301593
hsa_circ:chr6:26216749-26216885	HIST1H2BG	2	0.80244	0.117255	6.84357	0.00253646	0.301593
hsa_circ:chr6:26217194-26217587	HIST1H2AE	2	1.59507	0.349812	4.55979	0.00249269	0.301593
hsa_circ:chr6:28116097-28120162	ZNF192	2	0.595676	0.423927	1.40514	0.00249601	0.301593
hsa_circ:chr6:34574332-34574681	C6orf106	718	0.650216	0.212767	3.056	0.00252677	0.301593
hsa_circ:chr7:17908030-17915413	SNX13	321	0.312857	0.124019	2.52265	0.00253947	0.301593
hsa_circ:chr8:48320423-48353104	KIAA0146	670	0.644196	0.109146	5.90214	0.00255177	0.301593
hsa_circ:chr8:94746540-94746803	RBM12B	2	0.887928	0.495316	1.79265	0.00251393	0.301593
hsa_circ:chr3:89456419-89499520	EPHA3	31	0.00694481	0.0428152	0.162204	0.00256785	0.301976
hsa_circ:chrX:153281483-153282518	IRAK1	4	2.1729	1.09456	1.98518	0.00256606	0.301976
hsa_circ:chr14:75904601-75928233	JDP2	3	0.308307	0.582621	0.529173	0.00257663	0.302144
hsa_circ:chr17:73939651-73939896	ACOX1	6	0.84721	1.19218	0.710638	0.00258613	0.302144
hsa_circ:chr2:107446522-107460490	ST6GAL2	18	0.191746	0.529428	0.362176	0.00258095	0.302144
hsa_circ:chr22:34157358-34161940	LARGE	1416	0.956242	0.515612	1.85458	0.0025755	0.302144
hsa_circ:chr8:86385571-86389504	CA2	2	0.282604	0.550333	0.513515	0.00257931	0.302144
hsa_circ:chr16:30591116-30596571	ZNF785	3	1.51952	1.07442	1.41427	0.00260173	0.30291
hsa_circ:chr21:47570386-47570564	FTCD	3	1.07426	2.01846	0.53222	0.00260048	0.30291
hsa_circ:chr10:72179670-72181722	EIF4EBP2	3	0.278799	0.139164	2.00338	0.00261442	0.303112
hsa_circ:chr21:45555265-45555394	C21orf33	4	0.104322	0.234749	0.444397	0.00260829	0.303112
hsa_circ:chr5:156737931-156738784	CYFIP2	2	0.24562	0.855949	0.286957	0.00261545	0.303112
hsa_circ:chr5:42559320-42580785	GHR	2	0.660083	1.2778	0.51658	0.00261405	0.303112
hsa_circ:chr7:40037093-40041630	CDK13	279	0.328625	0.0345527	9.51083	0.00262208	0.303418
hsa_circ:chr1:226025656-226026210	EPHX1	2	0.709142	0.283332	2.50287	0.00262911	0.303698
hsa_circ:chr6:21594729-21595371	SOX4	2	1.8682	0.481905	3.8767	0.00263179	0.303698
hsa_circ:chr1:153635495-153635609	ILF2	2	0.224965	0.0663982	3.38811	0.00264009	0.304272
hsa_circ:chr5:158621724-158630664	RNF145	7	0.240089	0.0886581	2.70803	0.00264349	0.304272
hsa_circ:chr6:135522777-135524462	MYB	3	0.0315336	0.093822	0.336101	0.00264207	0.304272
hsa_circ:chr12:104109593-104131558	STAB2	4	0.0730345	0.271529	0.268975	0.00265857	0.30457
hsa_circ:chr2:219288491-219289074	VIL1	2	0.808357	0.256348	3.15335	0.00266182	0.30457
hsa_circ:chr7:131060183-131084192	MKLN1	662	0.568759	0.250226	2.27298	0.00265969	0.30457
hsa_circ:chr8:144808917-144809073	FAM83H	2	1.07941	0.329958	3.27136	0.00265661	0.30457
hsa_circ:chr9:140361769-140379188	PNPLA7	134	0.114536	0.486084	0.23563	0.00265453	0.30457
hsa_circ:chr1:110562749-110562923	AHCYL1	2	0.0900858	0.0329677	2.73255	0.00266895	0.304662
hsa_circ:chr11:59949083-59950578	MS4A6A	2	0.286902	0.598485	0.479381	0.0026688	0.304662
hsa_circ:chr5:156754981-156757858	CYFIP2	2	0.0366188	0.133467	0.274367	0.00266616	0.304662
hsa_circ:chr10:127806607-127843874	ADAM12	2	0.0546313	0.132474	0.412391	0.00267654	0.304821
hsa_circ:chr17:79657704-79660995	HGS	2	1.28158	0.612733	2.09158	0.00268039	0.304821
hsa_circ:chr2:128608164-128610679	POLR2D	72	0.350907	0.145864	2.40571	0.0026744	0.304821
hsa_circ:chr6:53371824-53372277	GCLC	2	0.600703	0.311684	1.92728	0.00267868	0.304821
hsa_circ:chr12:69107645-69108533	NUP107	16	0.116326	0.0495345	2.34838	0.0026894	0.305389
hsa_circ:chr2:64796226-64800202	AFTPH	58	0.0724433	0.0130179	5.56489	0.00269854	0.30574
hsa_circ:chr3:183245633-183246413	KLHL6	3	0.106896	0.198484	0.538563	0.00270102	0.305747
hsa_circ:chr4:74277388-74277639	ALB	6	0.377384	1.00333	0.376131	0.00270322	0.305747
hsa_circ:chr5:138117612-138119061	CTNNA1	67	0.0890915	0.00615339	14.4784	0.00270491	0.305747
hsa_circ:chr1:9415802-9416644	SPSB1	40	1.98595	1.0576	1.8778	0.00271742	0.305948
hsa_circ:chr12:7188022-7188213	C1R	4	0.750215	1.37471	0.545726	0.00271699	0.305948
hsa_circ:chr19:19377299-19381934	TM6SF2	4	0.66201	1.35661	0.487987	0.00272439	0.305948
hsa_circ:chr7:87329737-87370895	RUNDC3B	56	0.0158865	0.0727868	0.21826	0.00271061	0.305948
hsa_circ:chr8:143425327-143427253	TSNARE1	135	0.147249	0.0579357	2.5416	0.00272455	0.305948
hsa_circ:chr10:131334505-131402292	MGMT	3	1.36861	1.99112	0.687356	0.00275023	0.306048
hsa_circ:chr10:96818092-96827114	CYP2C8	59	0.0150764	0.0764008	0.197332	0.00275568	0.306048
hsa_circ:chr16:29819551-29821548	MAZ	2	2.2593	1.40757	1.60511	0.002748	0.306048
hsa_circ:chr16:57789904-57790384	KATNB1	2	0.293209	0.150284	1.95103	0.00274749	0.306048
hsa_circ:chr18:9208655-9239554	ANKRD12	107	0.12782	0.0292437	4.37084	0.0027526	0.306048
hsa_circ:chr6:152201790-152265643	ESR1	112	0.097384	0.304574	0.319739	0.00273207	0.306048
hsa_circ:chr6:42980853-42981022	MEA1	2	0.918382	0.395039	2.32479	0.00274321	0.306048
hsa_circ:chr6:70423537-70428973	LMBRD1	31	0.0384647	0.00907569	4.23822	0.00273435	0.306048
hsa_circ:chr8:144337164-144339190	ZFP41	3	0.277513	0.124356	2.2316	0.00273824	0.306048
hsa_circ:chr8:145668131-145668636	TONSL	3	0.496437	0.128131	3.87446	0.00274333	0.306048
hsa_circ:chr1:154525524-154528440	UBE2Q1	3	0.448613	0.202719	2.21297	0.00277444	0.306827
hsa_circ:chr10:81143942-81144175	ZCCHC24	2	0.611226	1.37123	0.445751	0.00277755	0.306827
hsa_circ:chr11:32616460-32622378	EIF3M	2	0.197957	0.0581874	3.40206	0.00277352	0.306827
hsa_circ:chr18:9208655-9221997	ANKRD12	375	0.373456	0.129866	2.87569	0.00276936	0.306827
hsa_circ:chr19:42713852-42719404	DEDD2	6	1.3688	0.810351	1.68914	0.00277911	0.306827
hsa_circ:chr3:127410654-127411068	MGLL	2	0.788552	1.17566	0.670733	0.00278088	0.306827
hsa_circ:chr6:53986245-53989663	MLIP	435	0.0962629	0.459686	0.20941	0.0027692	0.306827
hsa_circ:chr7:116371722-116415165	MET	2	0.163866	0.0677562	2.41846	0.00277357	0.306827
hsa_circ:chr1:26584088-26586293	CEP85	322	0.29956	0.148391	2.01872	0.00279362	0.307511
hsa_circ:chr10:135176039-135179599	ECHS1	2	0.116193	0.298644	0.389069	0.00280275	0.307511
hsa_circ:chr13:113032902-113045708	SPACA7	2	0.446549	0.945817	0.47213	0.00280641	0.307511
hsa_circ:chr17:78298830-78302277	RNF213	274	0.276711	0.104791	2.64061	0.00279841	0.307511
hsa_circ:chr6:133033598-133034013	VNN1	3	0.236432	0.780572	0.302896	0.00279697	0.307511
hsa_circ:chr6:34557769-34558137	C6orf106	2	0.925102	0.47477	1.94852	0.00280374	0.307511
hsa_circ:chr7:36438688-36455493	ANLN	2	0.212238	0.0694392	3.05645	0.00280734	0.307511
hsa_circ:chr1:112524243-112525420	KCND3	18	0.495994	1.30521	0.380011	0.00284131	0.308057
hsa_circ:chr1:120291120-120293489	HMGCS2	2	0.127484	0.244414	0.521591	0.00284424	0.308057
hsa_circ:chr1:156263174-156264222	C1orf85	3	1.66435	0.812227	2.04912	0.00281744	0.308057
hsa_circ:chr1:219347222-219383989	LYPLAL1	2	0.243141	0.14989	1.62212	0.00281897	0.308057
hsa_circ:chr12:111626565-111627649	CUX2	2	0.14525	0.395165	0.367567	0.00284177	0.308057
hsa_circ:chr13:41367338-41382710	TPTE2P5	2	0.954053	1.68329	0.56678	0.00283612	0.308057
hsa_circ:chr15:101905204-101910728	PCSK6	497	0.233238	0.445535	0.523501	0.0028328	0.308057
hsa_circ:chr19:15769074-15807880	CYP4F3	720	2.29648	3.02434	0.759334	0.00284863	0.308057
hsa_circ:chr6:34208514-34211295	HMGA1	28	1.67088	0.631793	2.64467	0.00283375	0.308057
hsa_circ:chr6:43593963-43594147	GTPBP2	2	0.689085	0.34428	2.00152	0.00282663	0.308057
hsa_circ:chr8:144772227-144773402	ZNF707	4	0.305108	0.0835034	3.65384	0.00284768	0.308057
hsa_circ:chr9:20819795-20823114	FOCAD	514	0.471527	0.168399	2.80006	0.00283891	0.308057
hsa_circ:chr12:57107321-57108223	NACA	2	0.603216	0.385121	1.5663	0.00286528	0.308601
hsa_circ:chr12:6981828-6982150	SPSB2	2	0.992765	0.515927	1.92424	0.00286811	0.308601
hsa_circ:chr18:9583115-9595100	PPP4R1	1021	0.760416	0.354985	2.14211	0.00286434	0.308601
hsa_circ:chr19:10169244-10169797	C3P1	3	0.393665	0.964812	0.408022	0.00286014	0.308601
hsa_circ:chr8:124346118-124358990	ATAD2	4	0.0710556	0.00819933	8.66603	0.00286433	0.308601
hsa_circ:chr8:141357856-141370292	TRAPPC9	270	0.284204	0.0890534	3.19139	0.00287063	0.308654
hsa_circ:chr18:44027526-44030762	RNF165	6	0.0823225	0.265889	0.309612	0.00287578	0.30877
hsa_circ:chr1:179012850-179041347	FAM20B	2	0.208704	0.0425888	4.90045	0.00288238	0.308824
hsa_circ:chr10:99150180-99153517	RRP12	11	0.306743	0.0903507	3.39502	0.00288177	0.308824
hsa_circ:chr12:125558422-125570989	AACS	6	0.223326	0.06685	3.3407	0.00287958	0.308824
hsa_circ:chr11:64955426-64956217	CAPN1	9	1.85818	1.17337	1.58362	0.00288782	0.309188
hsa_circ:chr1:97915615-98015300	DPYD	20	0.0445509	0.00148772	29.9458	0.00290289	0.309492
hsa_circ:chr14:50255864-50256291	NEMF	18	0.221466	0.0957131	2.31386	0.00290279	0.309492
hsa_circ:chr19:50916683-50917136	POLD1	3	0.297473	0.0919623	3.23472	0.00289775	0.309492
hsa_circ:chr3:51454241-51456330	VPRBP	77	0.0353092	0.0845876	0.417428	0.00290123	0.309492
hsa_circ:chr5:95188496-95192685	C5orf27	2	0.423179	1.37411	0.307967	0.00289452	0.309492
hsa_circ:chr6:125598248-125621805	HDDC2	9	0.118603	0.0455312	2.60486	0.00289902	0.309492
hsa_circ:chr3:119530386-119534678	NR1I2	2	0.854493	1.81057	0.471948	0.00291304	0.309921
hsa_circ:chr6:83667031-83763957	UBE3D	2	0.0775797	0.0322983	2.40197	0.00291606	0.310025
hsa_circ:chr8:144809255-144810126	FAM83H	2	2.60025	1.371	1.89662	0.00291915	0.310051
hsa_circ:chr3:49405861-49413024	RHOA	17	0.294052	0.157975	1.86139	0.00294679	0.31133
hsa_circ:chr7:75932249-75933608	HSPB1	2	0.296396	0.110625	2.67929	0.00294597	0.31133
hsa_circ:chr17:27225791-27228086	DHRS13	6	0.450329	0.146601	3.07181	0.00294953	0.311403
hsa_circ:chr2:191765290-191778090	GLS	4	0.0405246	0.0115827	3.49871	0.0029516	0.311405
hsa_circ:chr1:57381658-57381935	C8A	2	0.148553	0.425746	0.348925	0.00297903	0.312712
hsa_circ:chr10:61955903-61994544	ANK3	3	0.0705697	0.202434	0.348605	0.00297911	0.312712
hsa_circ:chr11:62434995-62446215	C11orf48	3	1.55084	1.18783	1.30561	0.00298046	0.312712
hsa_circ:chr19:4511919-4512215	PLIN4	4	0.140722	0.340898	0.4128	0.00297582	0.312712
hsa_circ:chr22:50810449-50832564	PPP6R2	2367	1.413	0.451519	3.12945	0.00298031	0.312712
hsa_circ:chr16:88722064-88723990	MVD	2	1.19919	0.591573	2.02712	0.00300144	0.312846
hsa_circ:chr17:42091725-42092523	TMEM101	4	1.02608	0.565014	1.81603	0.00300441	0.312846
hsa_circ:chr4:186696381-186722501	SORBS2	2	1.12899	1.80101	0.626865	0.00300356	0.312846
hsa_circ:chr8:145110150-145110373	OPLAH	2	0.356317	0.152072	2.34308	0.00299197	0.312846
hsa_circ:chr9:101806850-101818686	COL15A1	2	0.749652	0.278667	2.69013	0.00299665	0.312846
hsa_circ:chr9:133374073-133374421	ASS1	2	0.145879	0.435716	0.334802	0.00299935	0.312846
hsa_circ:chr10:75506388-75506762	SEC24C	53	0.385857	0.185963	2.07491	0.00300938	0.312934
hsa_circ:chr19:19221745-19222008	SLC25A42	2	0.0482873	0.127525	0.378648	0.0030093	0.312934
hsa_circ:chr1:227172643-227172923	ADCK3	2	0.486058	0.227462	2.13688	0.00301215	0.312942
hsa_circ:chr19:15383626-15408753	BRD4	4	0.704543	1.33223	0.528845	0.00301804	0.312942
hsa_circ:chr4:151656410-151738409	LRBA	23	0.0341845	0.00335582	10.1866	0.00301743	0.312942
hsa_circ:chr1:211919464-211919725	LPGAT1	2	0.168751	0.0608258	2.77433	0.0030267	0.313234
hsa_circ:chr3:50685900-50686491	MAPKAPK3	2	0.602733	0.338323	1.78153	0.00304375	0.314328
hsa_circ:chr1:220089229-220100485	SLC30A10	12	0.0748975	0.00636395	11.769	0.00305487	0.314434
hsa_circ:chr14:73412592-73414123	DCAF4	17	0.0838034	0.0223088	3.75652	0.0030543	0.314434
hsa_circ:chr19:56179873-56181058	U2AF2	2	4.45263	3.34253	1.33211	0.00308271	0.315457
hsa_circ:chr4:1893893-1906105	WHSC1	13	0.0201645	0	#DIV/0!	0.00307615	0.315457
hsa_circ:chr16:23592375-23598640	NDUFAB1	13	0.170849	0.0704772	2.42417	0.00309448	0.316153
hsa_circ:chr1:160176920-160183055	PEA15	2	2.0733	1.08088	1.91816	0.00311686	0.316207
hsa_circ:chr10:93841077-93851701	CPEB3	409	0.195705	0.370455	0.528284	0.00310663	0.316207
hsa_circ:chr10:96709074-96709669	CYP2C9	2	1.39032	2.72918	0.509429	0.00311695	0.316207
hsa_circ:chr17:80012886-80013357	GPS1	4	0.564076	0.185309	3.04398	0.00311762	0.316207
hsa_circ:chr7:6509227-6513915	KDELR2	57	0.073258	0.0148922	4.91924	0.00311792	0.316207
hsa_circ:chr1:151546746-151552208	TUFT1	2	0.313211	0.0628812	4.98099	0.00312903	0.316911
hsa_circ:chr5:114951439-114951794	TMED7	2	0.191586	0.0791	2.42207	0.00313119	0.316918
hsa_circ:chr7:77973095-77975360	MAGI2	98	0.040786	0.108491	0.37594	0.00313445	0.317037
hsa_circ:chr16:82101775-82104732	HSD17B2	129	0.792167	1.28934	0.6144	0.00314377	0.317135
hsa_circ:chr7:4174103-4174290	SDK1	2	0.0372449	0.113386	0.32848	0.00314087	0.317135
hsa_circ:chrX:19764436-19854400	SH3KBP1	39	0.373738	0.157709	2.36979	0.00314271	0.317135
hsa_circ:chr1:230798887-230810870	COG2	102	0.132973	0.0135566	9.8087	0.00314857	0.317367
hsa_circ:chr21:47560586-47560835	FTCD	4	0.29491	0.645928	0.456567	0.00315026	0.317367
hsa_circ:chr16:15973661-15978062	FOPNL	104	0.124739	0.0348339	3.58096	0.00315959	0.318096
hsa_circ:chr15:100632635-100649321	ADAMTS17	94	0.0174475	0.128686	0.135582	0.00316421	0.31835
hsa_circ:chr14:76642966-76662315	GPATCH2L	70	0.10281	0	#DIV/0!	0.00318563	0.319514
hsa_circ:chr2:85255012-85262278	KCMF1	28	0.0378775	0.00515236	7.35149	0.00318786	0.319514
hsa_circ:chr21:34906885-34907626	GART	113	0.126852	0.0418558	3.03069	0.00318529	0.319514
hsa_circ:chr3:133307191-133307383	CDV3	2	1.54112	0.971523	1.5863	0.0031884	0.319514
hsa_circ:chr5:42432953-42433286	GHR	4	0.0251684	0.0587145	0.428657	0.00318142	0.319514
hsa_circ:chr17:45668083-45682918	NPEPPS	30	0.0432584	0.00146869	29.4538	0.00319228	0.319532
hsa_circ:chr1:243468015-243507633	SDCCAG8	96	0.0949105	0.0438732	2.16329	0.00319749	0.319791
hsa_circ:chr1:57472797-57473160	DAB1	2	0.0211762	0.0925489	0.228811	0.00321395	0.319949
hsa_circ:chr11:66259169-66264948	DPP3	2	1.55404	0.982849	1.58115	0.00320382	0.319949
hsa_circ:chr14:104566388-104566546	ASPG	2	0.319604	1.01252	0.315651	0.00320876	0.319949
hsa_circ:chr2:42544567-42556156	EML4	3	0.330937	0.160677	2.05964	0.00321479	0.319949
hsa_circ:chr4:110739092-110743644	GAR1	3	0.304645	0.174857	1.74225	0.00320982	0.319949
hsa_circ:chr4:37485277-37489081	C4orf19	2	0.281317	0.587633	0.478729	0.00321593	0.319949
hsa_circ:chr1:224377279-224378021	DEGS1	33	0.398908	0.233544	1.70807	0.00321898	0.319951
hsa_circ:chr4:22748919-22759493	GBA3	4	0.537531	1.18092	0.45518	0.00322608	0.319951
hsa_circ:chr5:6656191-6670767	SRD5A1	2	0.876287	1.67023	0.524651	0.00323055	0.319951
hsa_circ:chr8:141810558-141840625	PTK2	114	0.150714	0.0177164	8.50701	0.00322678	0.319951
hsa_circ:chr2:122514816-122519100	TSN	1035	0.794023	0.429567	1.84843	0.00324916	0.320733
hsa_circ:chr8:38279315-38287466	FGFR1	4	0.188388	0.326014	0.577854	0.00325733	0.321122
hsa_circ:chr17:45247283-45249430	CDC27	163	0.178304	0.0561276	3.17676	0.00326661	0.321828
hsa_circ:chr1:155823067-155823597	GON4L	3945	1.83437	1.28136	1.43158	0.00327034	0.321984
hsa_circ:chr15:59179174-59179739	SLTM	400	0.208466	0.358552	0.581411	0.00327456	0.321984
hsa_circ:chr16:75182255-75186864	ZFP1	137	0.038392	0.161341	0.237955	0.00327349	0.321984
hsa_circ:chr19:2430508-2430704	LMNB2	2	0.627802	0.270417	2.32161	0.00327758	0.321985
hsa_circ:chr8:141572552-141595410	EIF2C2	21	0.0307568	0.00162445	18.9337	0.00327881	0.321985
hsa_circ:chr2:27715145-27717570	FNDC4	2	1.35412	2.1714	0.623618	0.00328702	0.32231
hsa_circ:chr5:663595-663929	TPPP	2	0.259888	0.127711	2.03498	0.00328803	0.32231
hsa_circ:chr5:78427173-78427875	BHMT	2	0.415623	0.799931	0.519574	0.00328849	0.32231
hsa_circ:chr20:32219150-32224514	CBFA2T2	2	0.0587591	0.0135029	4.35157	0.00329149	0.322396
hsa_circ:chr17:37076689-37077098	LASP1	2	1.62827	1.04209	1.56251	0.00330559	0.322678
hsa_circ:chr2:27428218-27430658	SLC5A6	2	1.65666	0.799716	2.07156	0.00330241	0.322678
hsa_circ:chr7:44561436-44576093	NPC1L1	2	0.15736	0.443619	0.35472	0.00330083	0.322678
hsa_circ:chr10:14938845-14939516	SUV39H2	10	0.148391	0.0457294	3.24498	0.00331296	0.322791
hsa_circ:chr17:79851428-79852462	ANAPC11	4	1.58477	0.885234	1.79022	0.00331408	0.322791
hsa_circ:chr3:52468884-52469460	SEMA3G	2	0.529118	0.161725	3.27171	0.00331592	0.322791
hsa_circ:chr11:6498948-6501298	ARFIP2	2	0.426631	0.233229	1.82924	0.00331986	0.322883
hsa_circ:chr1:201926409-201934671	TIMM17A	2	0.540792	0.292814	1.84688	0.00332499	0.322997
hsa_circ:chr6:167435897-167447459	FGFR1OP	448	0.419268	0.177386	2.3636	0.00332553	0.322997
hsa_circ:chr1:26073159-26090458	MAN1C1	2	0.435035	0.952471	0.456743	0.00334103	0.324097
hsa_circ:chr7:73114708-73115261	STX1A	45	0.313302	0.149316	2.09825	0.00335299	0.32465
hsa_circ:chr19:2477027-2477249	GADD45B	9	1.58171	2.70433	0.584881	0.00336292	0.325009
hsa_circ:chr5:142418006-142418734	ARHGAP26	4	0.0615968	0.149506	0.412003	0.00336526	0.325009
hsa_circ:chr1:150241115-150241328	APH1A	2	1.35772	0.677692	2.00345	0.00338961	0.3264
hsa_circ:chr12:1863424-1866935	ADIPOR2	5	0.0426304	0.140893	0.302574	0.00339253	0.3264
hsa_circ:chr17:80207307-80208055	CSNK1D	2	0.583938	0.300058	1.94609	0.00339012	0.3264
hsa_circ:chr7:75959023-75959517	YWHAG	2	1.36403	0.668781	2.03958	0.00339256	0.3264
hsa_circ:chr1:15956820-15964929	DDI2	20	0.0320929	0	#DIV/0!	0.00339654	0.326418
hsa_circ:chr18:61645533-61652479	SERPINB8	5	0.163717	0.3082	0.531204	0.00339873	0.326418
hsa_circ:chr19:15988823-15989520	CYP4F2	2	0.129292	0.416812	0.310191	0.00340135	0.326418
hsa_circ:chr2:231305191-231314970	SP100	70	0.234606	0.0786876	2.98148	0.00340048	0.326418
hsa_circ:chr12:2912393-2913093	FKBP4	4	1.33644	0.921669	1.45002	0.00340413	0.326478
hsa_circ:chr17:42287686-42288315	UBTF	8	0.767253	0.465493	1.64826	0.00340783	0.326606
hsa_circ:chr4:187196941-187197544	F11	66	0.0197377	0.0820042	0.240691	0.00340976	0.326606
hsa_circ:chr14:93152262-93152814	RIN3	2	0.166686	0.331865	0.502271	0.00341283	0.326694
hsa_circ:chr12:102797891-102816958	IGF1	5	0.875608	1.37952	0.634718	0.00341653	0.326841
hsa_circ:chr13:113999178-114006273	GRTP1	2	0.575012	1.08432	0.530299	0.00342924	0.327439
hsa_circ:chr3:50388840-50389477	CYB561D2	2	1.07366	0.61593	1.74314	0.00344105	0.327709
hsa_circ:chr12:111532580-111532970	CUX2	3	0.450202	1.14015	0.394862	0.00345982	0.328704
hsa_circ:chr8:145160543-145160900	MAF1	2	1.32784	0.602133	2.20523	0.00346818	0.329293
hsa_circ:chr11:2150617-2151555	IGF2	4	1.36506	3.22733	0.422967	0.00347181	0.329431
hsa_circ:chr8:99718695-99719539	STK3	3874	1.77402	0.655488	2.70641	0.00347439	0.329471
hsa_circ:chr16:88719708-88722138	MVD	2	1.59676	0.837056	1.90758	0.00347802	0.329609
hsa_circ:chr11:2414194-2414395	CD81	2	0.432389	1.15276	0.375091	0.00348385	0.329955
hsa_circ:chr1:211952260-212003672	LPGAT1	2	1.46721	0.769804	1.90596	0.00350595	0.330116
hsa_circ:chr16:70598968-70601439	SF3B3	507	0.433139	0.258657	1.67457	0.00349886	0.330116
hsa_circ:chr17:11181473-11181643	SHISA6	2	0.00450322	0.0544633	0.0826836	0.00350519	0.330116
hsa_circ:chr2:70508439-70515324	SNRPG	2	0.515644	0.267302	1.92907	0.00349848	0.330116
hsa_circ:chr3:155545971-155560408	SLC33A1	184	0.199322	0.0664566	2.99929	0.00350729	0.330116
hsa_circ:chr5:135489281-135489852	SMAD5	173	0.189518	0.0554319	3.41893	0.00350176	0.330116
hsa_circ:chr8:145603076-145618107	ADCK5	2	2.08276	1.22833	1.6956	0.00349144	0.330116
hsa_circ:chr12:21968697-21991104	ABCC9	9	0.0275731	0.0772433	0.356965	0.00351588	0.330624
hsa_circ:chr2:127815280-127815713	BIN1	2	0.292291	0.165605	1.76499	0.00352901	0.331198
hsa_circ:chr15:101922297-101933629	PCSK6	348	0.157387	0.334933	0.469906	0.00353865	0.331628
hsa_circ:chr15:85382211-85384163	ALPK3	2	1.01462	0.415676	2.44089	0.00353815	0.331628
hsa_circ:chr1:10195046-10197263	UBE4B	92	0.0409571	0.101289	0.404358	0.00354349	0.331672
hsa_circ:chr5:179264021-179264206	SQSTM1	2	0.685517	0.276187	2.48208	0.00354249	0.331672
hsa_circ:chr16:20634739-20638638	ACSM1	13	0.664931	0.188597	3.52567	0.00355473	0.331876
hsa_circ:chr2:233127917-233164829	DIS3L2	2	0.165344	0.0858914	1.92504	0.00355659	0.331876
hsa_circ:chr4:185677353-185678202	ACSL1	2	0.333425	0.59939	0.556275	0.00355317	0.331876
hsa_circ:chr8:144877208-144886326	SCRIB	2	2.30704	1.32084	1.74665	0.00354803	0.331876
hsa_circ:chr8:1719098-1719763	CLN8	2	0.443287	0.632678	0.700652	0.00355286	0.331876
hsa_circ:chr16:15785001-15790717	NDE1	26	0.0378084	0.00312199	12.1103	0.00356012	0.332001
hsa_circ:chr14:102442049-102446311	DYNC1H1	5	0.430242	0.256914	1.67465	0.00357315	0.333011
hsa_circ:chr8:52773405-52773806	PCMTD1	1067	0.88122	0.31607	2.78805	0.00357581	0.33305
hsa_circ:chrX:79962926-79975155	BRWD3	35	0.135262	0.0580617	2.32962	0.00357795	0.33305
hsa_circ:chr3:38167136-38167766	ACAA1	2	0.619166	1.30263	0.475319	0.00358374	0.333276
hsa_circ:chr7:100027160-100027577	MEPCE	2	1.93953	1.16811	1.66041	0.0035996	0.33343
hsa_circ:chr9:131669825-131672517	LRRC8A	4	0.213845	0.538857	0.396849	0.00359071	0.33343
hsa_circ:chr11:118925206-118925337	HYOU1	6	0.83907	0.31184	2.6907	0.00361524	0.33366
hsa_circ:chr12:7632456-7636271	CD163	2	0.191194	0.357557	0.534724	0.00361065	0.33366
hsa_circ:chr6:89850042-89859132	PM20D2	2	1.13427	0.681142	1.66525	0.00361202	0.33366
hsa_circ:chr19:35510095-35510437	GRAMD1A	90	0.403892	0.152559	2.64745	0.00362259	0.33399
hsa_circ:chr7:151167657-151188100	RHEB	882	0.74781	0.187095	3.99694	0.00362325	0.33399
hsa_circ:chr11:62105439-62105639	ASRGL1	2	0.370104	0.0774613	4.77792	0.00362691	0.333992
hsa_circ:chr2:120003065-120020915	STEAP3	6	0.165619	0.431075	0.3842	0.00363043	0.334044
hsa_circ:chr3:73047228-73096507	PPP4R2	2	0.527343	0.346041	1.52393	0.00363544	0.334099
hsa_circ:chr1:156228796-156233361	SMG5	6	0.955888	0.37447	2.55264	0.00365736	0.334513
hsa_circ:chr10:51829307-51833339	FAM21A	2	0.545012	0.200847	2.71358	0.00365977	0.334513
hsa_circ:chr11:121489705-121490197	SORL1	2	0.120649	0.294515	0.409654	0.00365351	0.334513
hsa_circ:chr11:20385783-20404804	HTATIP2	6	0.7031	0.336264	2.09092	0.00365138	0.334513
hsa_circ:chr19:11258494-11258789	SPC24	7	0.52952	0.142189	3.72406	0.00365881	0.334513
hsa_circ:chr4:123091770-123097069	KIAA1109	25	0.0317989	0.00862901	3.68511	0.00366226	0.334539
hsa_circ:chr1:15382587-15386798	KAZN	2	0.0745488	0.21904	0.340343	0.0036706	0.334876
hsa_circ:chr1:15964802-15978390	DDI2	454	0.215731	0.40856	0.528029	0.00367363	0.334876
hsa_circ:chr11:62384459-62388143	B3GAT3	2	0.521106	0.278884	1.86854	0.00366924	0.334876
hsa_circ:chr12:120436325-120437716	CCDC64	12	0.0188105	0	#DIV/0!	0.00367734	0.334909
hsa_circ:chr19:10246115-10246963	DNMT1	2	0.0790829	0.0378321	2.09036	0.00368199	0.335132
hsa_circ:chr1:156180479-156180724	SLC25A44	3	0.122531	0.0534264	2.29345	0.00368614	0.335308
hsa_circ:chr20:44477089-44483931	ACOT8	82	0.0983479	0.026465	3.71616	0.00370639	0.336344
hsa_circ:chr6:161157919-161162449	PLG	2214	0.712365	1.37842	0.516797	0.00371976	0.337065
hsa_circ:chr1:21102217-21102498	HP1BP3	9	0.320943	0.0499567	6.42442	0.00372375	0.337107
hsa_circ:chr17:79875491-79875843	SIRT7	2	0.773599	0.335834	2.30351	0.00372589	0.337107
hsa_circ:chr6:43266358-43267231	SLC22A7	3	0.709452	1.45674	0.487013	0.00373582	0.337803
hsa_circ:chrX:138644026-138644475	F9	2	0.0702508	0.208747	0.336535	0.00374199	0.33816
hsa_circ:chr12:133277836-133281380	PXMP2	107	0.0474916	0.119963	0.395885	0.00375052	0.338729
hsa_circ:chr1:155629131-155657992	YY1AP1	4	0.596165	0.319093	1.86831	0.00376253	0.338806
hsa_circ:chr12:6968634-6974412	USP5	2	2.48313	1.74231	1.42519	0.00376932	0.338806
hsa_circ:chr14:91036937-91044652	TTC7B	6	0.131421	0.228148	0.576035	0.00376145	0.338806
hsa_circ:chr6:108243001-108250718	SEC63	878	0.700429	0.352349	1.98789	0.00376849	0.338806
hsa_circ:chr2:198358048-198363574	HSPD1	2	0.418603	0.239551	1.74745	0.00377649	0.338857
hsa_circ:chr10:96804665-96818268	CYP2C8	2	0.456157	0.951001	0.479661	0.00379489	0.3391
hsa_circ:chr3:119582266-119624699	GSK3B	578	0.506465	0.26547	1.9078	0.00379295	0.3391
hsa_circ:chr4:145573757-145580990	HHIP	6	0.028023	0.103005	0.272054	0.00378903	0.3391
hsa_circ:chr4:187079172-187079470	FAM149A	2	0.06896	0.30732	0.224391	0.00379706	0.3391
hsa_circ:chr17:29855797-29857279	RAB11FIP4	3	0.399077	0.166561	2.39598	0.00380346	0.339472
hsa_circ:chr8:98864182-98864379	LAPTM4B	2	0.337301	0.0370458	9.10497	0.00380607	0.339505
hsa_circ:chr12:57350922-57377566	RDH16	2	0.0476326	0.152391	0.312568	0.00382808	0.340468
hsa_circ:chr16:8876084-8876404	ABAT	2	0.512612	1.05993	0.483627	0.00382442	0.340468
hsa_circ:chr6:52530072-52531676	LOC730101	38	0.0577542	0	#DIV/0!	0.00382638	0.340468
hsa_circ:chr1:235333327-235333635	ARID4B	2	0.247436	0.0907076	2.72784	0.00383891	0.341166
hsa_circ:chr10:97141442-97192333	SORBS1	2	0.314883	0.524329	0.600544	0.00385013	0.341166
hsa_circ:chr11:60899892-60906307	VPS37C	77	0.427791	0.254906	1.67823	0.00385057	0.341166
hsa_circ:chr14:103363598-103369766	TRAF3	15	0.0235067	0	#DIV/0!	0.00385381	0.341166
hsa_circ:chr22:31822769-31823044	DRG1	5	0.107373	0.0216811	4.9524	0.0038548	0.341166
hsa_circ:chr5:130590788-130651837	CDC42SE2	10	0.693781	0.365424	1.89857	0.0038453	0.341166
hsa_circ:chr8:124383910-124392917	ATAD2	38	0.189259	0.045919	4.12158	0.00385615	0.341166
hsa_circ:chr7:87514294-87526654	DBF4	3	0.0319924	0.00148772	21.5043	0.00386307	0.34138
hsa_circ:chr9:136273892-136278041	REXO4	134	0.13666	0.0585915	2.33241	0.00386791	0.341609
hsa_circ:chr6:27782171-27782415	HIST1H2AJ	4	0.640572	0.0830275	7.71518	0.00387147	0.341724
hsa_circ:chr11:75508203-75509474	DGAT2	38	1.5186	2.74492	0.553238	0.00388762	0.342354
hsa_circ:chr12:56863112-56863432	SPRYD4	2	0.758601	1.19077	0.637068	0.00391053	0.343575
hsa_circ:chr8:1496792-1514060	DLGAP2	15	0.0493181	0.163117	0.302347	0.00391329	0.343618
hsa_circ:chr4:76852367-76857388	NAAA	4	0.0626278	0.132016	0.474396	0.00391627	0.343681
hsa_circ:chr6:592469-599225	EXOC2	128	0.142238	0.0404572	3.51577	0.00392462	0.344016
hsa_circ:chr10:114168631-114172406	ACSL5	3	0.291195	0.467585	0.622765	0.00393443	0.344383
hsa_circ:chr1:220872061-220872248	C1orf115	2	0.31143	0.219418	1.41934	0.0039576	0.345335
hsa_circ:chr10:96805567-96827448	CYP2C8	109	0.030329	0.137157	0.221126	0.00396318	0.345335
hsa_circ:chr2:105959305-105959680	C2orf49	42	0.0463833	0.0181372	2.55735	0.00396056	0.345335
hsa_circ:chr2:201521565-201529898	AOX1	4	0.48757	0.788252	0.618546	0.00397377	0.345335
hsa_circ:chr21:40587163-40590586	BRWD1	49	0.0535584	0.0213661	2.5067	0.00396948	0.345335
hsa_circ:chr19:39303071-39303781	LGALS4	2	0.458198	0.181397	2.52594	0.00397608	0.345336
hsa_circ:chr4:159747068-159756628	FNIP2	6	0.127346	0.215667	0.590477	0.00398549	0.345538
hsa_circ:chr14:50360124-50360364	ARF6	2	1.38295	0.884802	1.56301	0.00399095	0.34564
hsa_circ:chr1:41463059-41466789	CTPS1	2	0.0498648	0.172816	0.288542	0.00402144	0.346195
hsa_circ:chr16:88884415-88909607	GALNS	2	0.144321	0.310312	0.465082	0.00402397	0.346195
hsa_circ:chr17:72765314-72765452	SLC9A3R1	2	0.0864738	0.0255103	3.38975	0.0040116	0.346195
hsa_circ:chr3:197249511-197273357	BDH1	294	0.134622	0.297212	0.45295	0.00402133	0.346195
hsa_circ:chr5:14316622-14336836	TRIO	768	0.678023	0.206677	3.2806	0.00400489	0.346195
hsa_circ:chr5:74412391-74414122	ANKRD31	52	0.125333	0.0666679	1.87997	0.00401566	0.346195
hsa_circ:chr8:1724408-1724632	CLN8	2	0.0316092	0.105067	0.300847	0.0040233	0.346195
hsa_circ:chr1:185183639-185200840	SWT1	875	0.704284	0.36343	1.93788	0.00403192	0.346368
hsa_circ:chr1:57429525-57430155	C8B	2	0.248206	0.507639	0.488942	0.00403359	0.346368
hsa_circ:chr6:57072426-57075243	RAB23	36	0.0551163	0	#DIV/0!	0.00403037	0.346368
hsa_circ:chr20:5922597-5924329	TRMT6	2	0.439961	0.230302	1.91037	0.00403949	0.346484
hsa_circ:chr6:51497363-51514018	PKHD1	33	0.00917188	0.0431192	0.21271	0.00403827	0.346484
hsa_circ:chr5:10262593-10263426	CCT5	2	0.168845	0.0720179	2.34449	0.00404401	0.346675
hsa_circ:chr11:64717215-64717902	C11orf85	19	0	0.0303107	0	0.00405873	0.346762
hsa_circ:chr13:100914983-100925600	PCCA	267	0.110984	0.278845	0.398013	0.00405247	0.346762
hsa_circ:chr2:159477502-159477933	PKP4	41	0.0589701	0.0033394	17.6589	0.00405638	0.346762
hsa_circ:chr17:47388674-47390207	ZNF652	1110	0.820152	0.467106	1.75581	0.00406293	0.346764
hsa_circ:chr5:38523521-38530768	LIFR	498	0.163535	0.498137	0.328293	0.00406332	0.346764
hsa_circ:chr3:52537013-52537527	STAB1	2	1.11811	1.90517	0.586879	0.00406647	0.346785
hsa_circ:chrX:48433556-48435497	RBM3	6	1.36521	0.601268	2.27054	0.00407319	0.346785
hsa_circ:chr1:153610771-153611085	CHTOP	2	0.370548	0.149424	2.47985	0.0040826	0.347044
hsa_circ:chr15:101983761-101998345	PCSK6	4	2.12059	3.20059	0.662563	0.0040823	0.347044
hsa_circ:chr6:2116005-2124965	GMDS	19	0.316204	0.208676	1.51529	0.00408611	0.347148
hsa_circ:chr5:112437436-112458523	MCC	95	0.0379744	0.104308	0.36406	0.00410453	0.347934
hsa_circ:chr15:61333303-61333576	RORA	36	0.00668701	0.0486052	0.137578	0.00411363	0.348122
hsa_circ:chr19:14232344-14237049	ASF1B	15	0.306175	0.096449	3.17447	0.00411188	0.348122
hsa_circ:chr3:72881520-72893574	SHQ1	117	0.135217	0.035878	3.76881	0.00411196	0.348122
hsa_circ:chrX:109963063-109964758	CHRDL1	2	0.0533086	0.143573	0.371299	0.00411823	0.348317
hsa_circ:chr2:169018297-169023917	STK39	83	0.110467	0.0116811	9.45687	0.00413767	0.348668
hsa_circ:chr2:48555700-48573890	FOXN2	485	0.448717	0.198334	2.26243	0.00413266	0.348668
hsa_circ:chr22:29661257-29663566	RHBDD3	4	1.83921	1.07989	1.70315	0.00413845	0.348668
hsa_circ:chr3:52535182-52535769	STAB1	22	1.26449	2.03485	0.621416	0.00413749	0.348668
hsa_circ:chr19:41882998-41883155	TMEM91	2	0.154575	0.0768545	2.01127	0.0041602	0.34913
hsa_circ:chr7:87913129-87913586	STEAP4	2	0.0418113	0.0848014	0.49305	0.00415839	0.34913
hsa_circ:chr11:2424027-2424238	TSSC4	3	1.15855	0.704673	1.64409	0.00417187	0.349451
hsa_circ:chr14:88491751-88511192	LOC283587	2	1.41803	2.27709	0.622737	0.00417224	0.349451
hsa_circ:chr1:245019775-245020991	HNRNPU	2	0.137437	0.0556965	2.4676	0.00418301	0.349603
hsa_circ:chr19:51601218-51602396	CTU1	2	1.08522	0.600951	1.80584	0.00419938	0.350302
hsa_circ:chr4:75009110-75091111	MTHFD2L	2	0.578647	1.53183	0.377749	0.00419795	0.350302
hsa_circ:chr20:31997941-32000588	SNTA1	4	0.809438	0.405906	1.99415	0.00420464	0.350548
hsa_circ:chr20:56138784-56139224	PCK1	2	0.793587	1.65475	0.479583	0.00421996	0.351054
hsa_circ:chr6:91226118-91226351	MAP3K7	2	0.137096	0.0593145	2.31134	0.00421569	0.351054
hsa_circ:chrX:66947285-66947505	AR	2	0.132534	0.273407	0.484748	0.0042193	0.351054
hsa_circ:chr1:213244348-213277911	RPS6KC1	113	0.152951	0.00498056	30.7097	0.00423362	0.351803
hsa_circ:chr1:225284820-225311316	DNAH14	103	0.145139	0.00846652	17.1427	0.00424069	0.352007
hsa_circ:chr19:40718712-40719095	MAP3K10	2	0.652267	0.341707	1.90885	0.00424665	0.352117
hsa_circ:chr5:175823480-175825048	CLTB	2	0.0216622	0.0641418	0.337723	0.0042446	0.352117
hsa_circ:chr15:102015106-102015456	PCSK6	2	0.262381	0.720795	0.364016	0.00426565	0.353014
hsa_circ:chr2:32664576-32666530	BIRC6	245	0.234294	0.123348	1.89946	0.00426515	0.353014
hsa_circ:chr8:144547887-144590069	ZC3H3	3	0.216454	0.0725332	2.9842	0.00426677	0.353014
hsa_circ:chr14:91386550-91413894	RPS6KA5	50	0.0661874	0.0113115	5.85132	0.00428107	0.353513
hsa_circ:chr6:132781854-132824653	STX7	3	0.170119	0.105243	1.61644	0.00427891	0.353513
hsa_circ:chr8:64087890-64100303	YTHDF3	19	0.215556	0.0358299	6.0161	0.00427731	0.353513
hsa_circ:chr1:116940577-116947128	ATP1A1	2	1.98789	1.16929	1.70008	0.00429076	0.354033
hsa_circ:chr16:19721831-19724324	C16orf88	2	0.417261	0.209685	1.98994	0.00429308	0.354033
hsa_circ:chr1:155987923-155988159	SSR2	4	0.200934	0.0686117	2.92857	0.0043096	0.354233
hsa_circ:chr12:112219722-112223150	ALDH2	53	0.0085292	0.0725525	0.117559	0.00430552	0.354233
hsa_circ:chr5:40834283-40834708	RPL37	6	0.537563	0.240811	2.2323	0.00430671	0.354233
hsa_circ:chr9:99220661-99233376	HABP4	717	0.630496	0.231379	2.72495	0.00431183	0.354233
hsa_circ:chr11:107968363-107969256	CUL5	29	0.142585	0.069552	2.05004	0.00431884	0.354234
hsa_circ:chr17:40990748-40991397	PSME3	200	0.780509	0.381182	2.0476	0.00431824	0.354234
hsa_circ:chr1:228676661-228680975	RNF187	2	0.68443	0.282793	2.42025	0.00433109	0.354542
hsa_circ:chr11:112056929-112057255	BCO2	2	0.0424354	0.170946	0.248238	0.00433634	0.354542
hsa_circ:chr11:89947186-89951352	CHORDC1	10	0.0894906	0.0288893	3.09771	0.00434152	0.354542
hsa_circ:chr14:102263032-102284573	PPP2R5C	6	1.0913	1.68226	0.648712	0.00434653	0.354542
hsa_circ:chr17:80739465-80741590	TBCD	77	0.0916556	0.0274945	3.3336	0.0043434	0.354542
hsa_circ:chr3:56771213-56779490	ARHGEF3	64	0.0770373	0.0180433	4.26958	0.00434535	0.354542
hsa_circ:chr6:136215633-136268662	PDE7B	4	1.43817	2.66244	0.540172	0.00432744	0.354542
hsa_circ:chr9:35546427-35548532	RUSC2	133	1.35438	1.80408	0.750731	0.00434457	0.354542
hsa_circ:chrX:62885766-62898452	ARHGEF9	46	0.053514	0.0174014	3.07527	0.00433173	0.354542
hsa_circ:chr19:55915429-55915846	UBE2S	14	1.8897	0.547608	3.45083	0.00435997	0.354923
hsa_circ:chr17:7755813-7756444	KDM6B	2	0.297928	0.493903	0.603212	0.00436481	0.355106
hsa_circ:chrX:20169613-20170023	RPS6KA3	2	0.94559	0.369349	2.56015	0.00436924	0.355106
hsa_circ:chr1:154935142-154935410	SHC1	2	0.453769	0.200906	2.25861	0.00440458	0.355126
hsa_circ:chr10:54527914-54529075	MBL2	2	0.39454	0.898116	0.439298	0.00437367	0.355126
hsa_circ:chr18:5290477-5291739	ZFP161	2	0.144912	0.279856	0.517808	0.00440452	0.355126
hsa_circ:chr19:15297689-15303330	NOTCH3	2	1.76115	0.884385	1.99138	0.0044024	0.355126
hsa_circ:chr2:85625143-85626408	CAPG	10	1.68871	0.453165	3.72649	0.0044043	0.355126
hsa_circ:chr5:151122344-151126010	ATOX1	20	0.132794	0.05399	2.45961	0.00437948	0.355126
hsa_circ:chr6:118856476-118856757	CEP85L	2	0.0148428	0.0718312	0.206634	0.00439845	0.355126
hsa_circ:chr8:103839612-103839845	AZIN1	2	0.358201	0.162489	2.20446	0.00437722	0.355126
hsa_circ:chr17:16042322-16047010	NCOR1	67	0.0689836	0.0350871	1.96607	0.00440716	0.355146
hsa_circ:chr1:227058963-227063251	PSEN2	3	0.765205	0.381782	2.0043	0.00441427	0.35553
hsa_circ:chr1:186310160-186313222	TPR	9	0.143527	0.045887	3.12783	0.00441991	0.355709
hsa_circ:chr19:39978510-39981380	TIMM50	3	1.14321	0.650567	1.75726	0.00442117	0.355709
hsa_circ:chr1:236969444-236979843	MTR	1311	0.895121	0.550681	1.62548	0.0044358	0.356618
hsa_circ:chr6:161150901-161152000	PLG	2	0.351303	0.645864	0.543927	0.00443717	0.356618
hsa_circ:chr6:118014205-118015343	NUS1	71	0.0780925	0.0320906	2.4335	0.00444291	0.356698
hsa_circ:chr1:233190014-233231609	PCNXL2	7	0.0216781	0.00165331	13.112	0.00445543	0.356752
hsa_circ:chr12:54735990-54741835	COPZ1	3	1.68399	0.938964	1.79346	0.00445408	0.356752
hsa_circ:chr19:39973525-39974291	TIMM50	2	0.994225	0.494091	2.01223	0.00445786	0.356752
hsa_circ:chr9:101787156-101798678	COL15A1	2	0.957675	0.236183	4.0548	0.00444922	0.356752
hsa_circ:chr4:120219275-120219558	C4orf3	2	0.105013	0.225567	0.46555	0.00446426	0.356906
hsa_circ:chr14:102548048-102549481	HSP90AA1	2	0.529597	0.286005	1.85171	0.00446911	0.356918
hsa_circ:chr4:185678420-185678788	ACSL1	11	0.683263	1.46849	0.465282	0.00446829	0.356918
hsa_circ:chr1:63084377-63091072	DOCK7	25	0.0337632	0.00648299	5.20796	0.0044965	0.357231
hsa_circ:chr11:65402689-65402919	PCNXL3	4	0.443998	0.20943	2.12003	0.00449852	0.357231
hsa_circ:chr12:104076983-104093005	STAB2	2	0.113496	0.435758	0.260456	0.004505	0.357231
hsa_circ:chr12:2907038-2907871	FKBP4	2	0.505604	0.0998191	5.0652	0.00447756	0.357231
hsa_circ:chr14:67431908-67525503	GPHN	487	0.353162	0.691259	0.510896	0.00448471	0.357231
hsa_circ:chr16:67226664-67231985	E2F4	2	0.821945	0.540467	1.52081	0.00450228	0.357231
hsa_circ:chr16:68857302-68868644	CDH1	6	0.806289	1.27009	0.634827	0.00450054	0.357231
hsa_circ:chr3:157839892-157841780	RSRC1	2558	1.43797	0.818512	1.7568	0.00449593	0.357231
hsa_circ:chr3:44966872-44967213	ZDHHC3	2	0.166243	0.0747643	2.22357	0.00449525	0.357231
hsa_circ:chr8:145737775-145738154	RECQL4	145	0.5914	0.1703	3.47269	0.00450598	0.357231
hsa_circ:chr9:92220347-92220795	GADD45G	19	1.86288	3.03792	0.613211	0.00448846	0.357231
hsa_circ:chr1:156567827-156568286	GPATCH4	4	0.432629	0.199192	2.17191	0.00451666	0.35738
hsa_circ:chr2:42994140-42997722	HAAO	3	0.648343	1.17624	0.5512	0.00451243	0.35738
hsa_circ:chr3:100362110-100362477	GPR128	2	0.0235913	0.126925	0.185868	0.00451748	0.35738
hsa_circ:chr8:1574906-1581212	DLGAP2	10	0.0295792	0.148747	0.198855	0.00452039	0.35738
hsa_circ:chr19:34957783-34963668	UBA2	10	1.14389	0.691072	1.65524	0.00453047	0.357492
hsa_circ:chr18:9117836-9124981	NDUFV2	217	0.200147	0.105502	1.89709	0.00454833	0.358178
hsa_circ:chr17:65720165-65732139	NOL11	3	0.0679949	0.0249097	2.72966	0.00457245	0.359684
hsa_circ:chr14:24705173-24705346	GMPR2	2	0.396164	0.217921	1.81792	0.0045765	0.359816
hsa_circ:chr8:146277883-146278077	C8orf33	4	0.436693	0.182699	2.39024	0.00458264	0.360069
hsa_circ:chr1:46746797-46764042	LRRC41	2	0.421007	0.260527	1.61598	0.00458947	0.36016
hsa_circ:chr1:57338719-57339208	C8A	3	0.0601419	0.24343	0.247061	0.00459707	0.360197
hsa_circ:chr1:75171871-75172027	CRYZ	2	0.0177067	0.0689306	0.256877	0.00460982	0.360197
hsa_circ:chr19:41758256-41762516	AXL	81	0.520045	0.817273	0.636317	0.00460552	0.360197
hsa_circ:chr4:149041309-149073764	NR3C2	74	0.00952666	0.103566	0.0919867	0.00459351	0.360197
hsa_circ:chr9:111965948-111979425	EPB41L4B	2	0.0714914	0.155534	0.459651	0.00460653	0.360197
hsa_circ:chr2:217028395-217057458	XRCC5	6	1.9157	2.62451	0.729925	0.00461439	0.360369
hsa_circ:chr10:7627864-7659245	ITIH5	2	0.0291867	0.152523	0.19136	0.00463975	0.360603
hsa_circ:chr11:76905399-76909666	MYO7A	9	0.404125	0.790716	0.511087	0.00463935	0.360603
hsa_circ:chr15:74702685-74703295	SEMA7A	2	0.973877	0.356198	2.73409	0.00463835	0.360603
hsa_circ:chr17:74308951-74309972	PRPSAP1	89	0	0.132973	0	0.00462989	0.360603
hsa_circ:chr3:119532703-119532939	NR1I2	2	0.927351	1.90715	0.48625	0.00464114	0.360603
hsa_circ:chr3:169953018-169981217	PRKCI	3	0.035446	0.00340026	10.4245	0.00463527	0.360603
hsa_circ:chr3:172013153-172028671	FNDC3B	221	0.231803	0.0852883	2.71788	0.00463757	0.360603
hsa_circ:chr1:38166108-38169019	CDCA8	2	0.0989581	0.0234576	4.21859	0.00464855	0.360651
hsa_circ:chr12:109634813-109637357	ACACB	150	0.0399064	0.187723	0.212582	0.00464952	0.360651
hsa_circ:chr12:104719115-104733051	TXNRD1	3	0.104185	0.00913402	11.4062	0.00466373	0.360697
hsa_circ:chr19:33950845-33954968	PEPD	2	0.715737	1.46621	0.488155	0.00465738	0.360697
hsa_circ:chr4:100203503-100205960	ADH1A	38	0.00883526	0.0510759	0.172983	0.00466128	0.360697
hsa_circ:chr5:179688684-179707608	MAPK9	424	0.402718	0.169982	2.36919	0.0046606	0.360697
hsa_circ:chr8:145979068-145980188	ZNF251	5	0.334601	0.136188	2.45691	0.00466629	0.360711
hsa_circ:chr7:111617187-111629218	DOCK4	48	0.0598889	0.0124498	4.81042	0.00467484	0.361004
hsa_circ:chr2:220045784-220046185	FAM134A	3	1.40553	0.955726	1.47064	0.00468518	0.361016
hsa_circ:chr8:8997894-8998120	PPP1R3B	2	0.188203	0.469278	0.401049	0.00468196	0.361016
hsa_circ:chr9:140468660-140472055	WDR85	13	0.184444	0.111627	1.65233	0.00468409	0.361016
hsa_circ:chr1:70887249-70890099	CTH	68	0.0227133	0.079872	0.284371	0.00469244	0.361033
hsa_circ:chr13:21742127-21742538	SKA3	67	0.387325	0.0902583	4.29129	0.0046983	0.361033
hsa_circ:chr6:36564538-36569818	SRSF3	2	0.615531	0.361502	1.70271	0.00469954	0.361033
hsa_circ:chr21:47567978-47568785	FTCD	2	1.04367	1.95955	0.532606	0.00472133	0.362016
hsa_circ:chr1:167935867-167944253	DCAF6	2104	1.25975	0.724702	1.7383	0.00472747	0.362115
hsa_circ:chr1:184701971-184718726	EDEM3	166	0.211017	0.0216027	9.76812	0.00472762	0.362115
hsa_circ:chr17:5324616-5331531	RPAIN	2	0.378328	0.558387	0.677537	0.00472978	0.362115
hsa_circ:chr12:109629418-109637357	ACACB	36	0.00738259	0.0504691	0.146279	0.00474552	0.362587
hsa_circ:chr12:113834970-113837515	SDS	4	1.47239	3.51883	0.418431	0.00474159	0.362587
hsa_circ:chr17:38151429-38152591	PSMD3	3	2.72389	1.86658	1.45929	0.00475027	0.362587
hsa_circ:chr7:4825153-4825315	AP5Z1	5	0.862958	0.358183	2.40927	0.00474732	0.362587
hsa_circ:chr1:117944808-117957453	MAN1A2	2159	1.27136	0.789511	1.61032	0.00483405	0.363306
hsa_circ:chr1:180061807-180062471	CEP350	4	0.248157	0.0842568	2.94524	0.00480322	0.363306
hsa_circ:chr1:211840448-211847004	NEK2	4	0.159971	0.0588435	2.71858	0.00478598	0.363306
hsa_circ:chr1:212502477-212532129	PPP2R5A	10	0.181368	0.0402418	4.50694	0.00478935	0.363306
hsa_circ:chr1:235643370-235658138	B3GALNT2	232	0.263306	0.0493658	5.33378	0.00482365	0.363306
hsa_circ:chr12:56079975-56080402	ITGA7	3	0.194613	0.349277	0.55719	0.00478366	0.363306
hsa_circ:chr16:48383811-48385641	LONP2	2	0.454878	0.814528	0.558456	0.00484264	0.363306
hsa_circ:chr17:38179101-38179383	MED24	3	0.458436	0.17636	2.59943	0.00483643	0.363306
hsa_circ:chr17:79661954-79663777	HGS	2	1.4983	0.825834	1.81428	0.0048072	0.363306
hsa_circ:chr18:45391430-45423180	SMAD2	626	0.583832	0.19395	3.01022	0.00481784	0.363306
hsa_circ:chr19:45465220-45480717	CLPTM1	3	2.30954	1.48962	1.55043	0.00484413	0.363306
hsa_circ:chr2:234967480-234978667	SPP2	8	0.455153	1.05383	0.431905	0.00484584	0.363306
hsa_circ:chr2:27305511-27306053	EMILIN1	2	0.547604	1.30387	0.419983	0.00481487	0.363306
hsa_circ:chr2:27602960-27603115	ZNF513	5	0.535798	0.276376	1.93866	0.00478768	0.363306
hsa_circ:chr2:64069193-64090062	UGP2	2	0.220278	0.552028	0.399033	0.00478064	0.363306
hsa_circ:chr3:119532828-119533520	NR1I2	2	1.72886	3.11673	0.554703	0.00478291	0.363306
hsa_circ:chr3:29910349-29941246	RBMS3	166	0.0366533	0.209795	0.17471	0.00480462	0.363306
hsa_circ:chr4:157731989-157782641	PDGFC	2	0.0228676	0.0850007	0.269028	0.00480676	0.363306
hsa_circ:chr5:133871548-133909452	PHF15	4	0.897164	0.63133	1.42107	0.00483012	0.363306
hsa_circ:chr5:145532791-145533295	LARS	2	0.147404	0.0784986	1.8778	0.00484451	0.363306
hsa_circ:chr5:78692646-78752841	HOMER1	58	0.228094	0.0396848	5.74763	0.00482978	0.363306
hsa_circ:chr6:152629624-152643021	SYNE1	4	0.137452	0.281172	0.488853	0.00476498	0.363306
hsa_circ:chr6:152650865-152653025	SYNE1	5	0.317442	0.603594	0.525919	0.00478385	0.363306
hsa_circ:chr7:148921769-148921846	ZNF282	2	0.411533	0.177225	2.32209	0.00481419	0.363306
hsa_circ:chr7:77200395-77221573	PTPN12	194	0.215169	0.066327	3.24406	0.0048012	0.363306
hsa_circ:chr8:20068080-20072479	ATP6V1B2	2	0.157161	0.0559796	2.80746	0.00477171	0.363306
hsa_circ:chr9:113007058-113013742	TXN	4	0.494148	0.185197	2.66822	0.00483268	0.363306
hsa_circ:chr5:140026841-140027200	NDUFA2	4	1.35013	0.902374	1.4962	0.00484869	0.363341
hsa_circ:chr1:234541058-234541845	TARBP1	3	0.202064	0.0890019	2.27034	0.00485115	0.363346
hsa_circ:chr1:180953813-180974599	STX6	492	0.477435	0.147502	3.23681	0.00487554	0.363464
hsa_circ:chr1:33233388-33234376	KIAA1522	5	1.13012	0.550833	2.05166	0.00487239	0.363464
hsa_circ:chr1:57020798-57021007	PPAP2B	2	0.0676567	0.188007	0.359862	0.00487016	0.363464
hsa_circ:chr10:115342975-115348366	HABP2	2	0.535071	1.0995	0.486649	0.00486373	0.363464
hsa_circ:chr12:6676982-6682435	CHD4	2	0.828805	0.469203	1.76641	0.00486963	0.363464
hsa_circ:chr13:46090278-46099186	COG3	274	0.262593	0.123038	2.13425	0.00487242	0.363464
hsa_circ:chr20:21195173-21196286	PLK1S1	43	0	0.0683673	0	0.00487191	0.363464
hsa_circ:chr5:54618155-54624639	SKIV2L2	52	0.0612713	0.0194863	3.14432	0.00486039	0.363464
hsa_circ:chrX:20170714-20170911	RPS6KA3	4	0.246884	0.0677953	3.64162	0.00487667	0.363464
hsa_circ:chr2:132273473-132273859	LOC150776	2	2.43183	1.41781	1.7152	0.00488932	0.363693
hsa_circ:chr3:171431683-171452760	PLD1	26	0.0060577	0.0350609	0.172776	0.0048877	0.363693
hsa_circ:chrX:56590969-56591118	UBQLN2	2	0.350595	0.179582	1.95229	0.00488794	0.363693
hsa_circ:chr2:113939923-113943832	PSD4	45	0.00843708	0.0653726	0.129061	0.00489662	0.363829
hsa_circ:chr3:184024539-184025496	PSMD2	2	0.586408	0.306453	1.91353	0.00489911	0.363829
hsa_circ:chr7:137773347-137790175	AKR1D1	379	0.13097	0.374712	0.349522	0.00489517	0.363829
hsa_circ:chr8:145618667-145618805	CPSF1	2	0.11012	0.0316498	3.47933	0.00490074	0.363829
hsa_circ:chr18:196637-204692	USP14	128	0.14417	0.0488438	2.95165	0.00491178	0.364115
hsa_circ:chr10:120797748-120797951	EIF3A	2	0.0256053	0.0743846	0.344228	0.00491821	0.364293
hsa_circ:chr19:59068054-59068524	UBE2M	2	0.979237	0.472438	2.07273	0.00491898	0.364293
hsa_circ:chr11:93495632-93495774	C11orf54	2	0.090889	0.190405	0.477346	0.00492503	0.364385
hsa_circ:chr18:9522158-9522507	RALBP1	45	0.0596172	0.00676823	8.80839	0.00492302	0.364385
hsa_circ:chr14:23395342-23396869	PRMT5	512	0.944559	0.631614	1.49547	0.00493495	0.364941
hsa_circ:chr11:64854795-64855523	ZFPL1	2	0.344617	0.183587	1.87713	0.00493871	0.365041
hsa_circ:chr3:13547727-13547915	HDAC11	2	0.0550213	0.0129985	4.23289	0.00494262	0.365153
hsa_circ:chr3:136240055-136287703	STAG1	6	0.0291904	0.00728978	4.00429	0.0049461	0.365204
hsa_circ:chr7:154774929-154790494	PAXIP1	45	0.0536568	0.0137047	3.91521	0.00494901	0.365204
hsa_circ:chr17:67102169-67103953	ABCA6	2	0.0858675	0.156075	0.550168	0.00495607	0.365377
hsa_circ:chr1:151373322-151373675	PSMB4	2	1.17211	0.640283	1.83061	0.00499855	0.366065
hsa_circ:chr1:243468015-243480195	SDCCAG8	111	0.131804	0.0314682	4.18849	0.00498979	0.366065
hsa_circ:chr10:95353580-95354519	RBP4	215	0.0794665	0.238432	0.333289	0.00500051	0.366065
hsa_circ:chr12:111605033-111605196	CUX2	2	0.0693574	0.242042	0.286551	0.00499248	0.366065
hsa_circ:chr17:29483001-29497015	NF1	723	0.596787	0.322528	1.85034	0.00500564	0.366065
hsa_circ:chr17:5111427-5118588	LOC100130950	3	0.203024	0.429096	0.473144	0.00501105	0.366065
hsa_circ:chr18:32236205-32259556	DTNA	106	0.148579	0.0126515	11.744	0.00500029	0.366065
hsa_circ:chr2:135160559-135199486	MGAT5	4	0.629884	0.372427	1.6913	0.00500603	0.366065
hsa_circ:chr8:54906228-54958226	TCEA1	2	0.321095	0.0934895	3.43456	0.00502423	0.366065
hsa_circ:chrX:69354373-69354666	IGBP1	2	0.18268	0.0704823	2.59185	0.00498881	0.366065
hsa_circ:chr11:95546096-95546753	CEP57	362	0.319024	0.179582	1.77648	0.00504702	0.366972
hsa_circ:chr4:48686690-48712715	FRYL	523	0.446205	0.275322	1.62067	0.00504544	0.366972
hsa_circ:chr2:235873157-235873402	SH3BP4	2	0.111168	0.253905	0.437833	0.00505055	0.367053
hsa_circ:chr13:45910671-45911523	TPT1	41	0.32392	0.477172	0.678833	0.00507664	0.368773
hsa_circ:chr17:66521895-66529847	PRKAR1A	4	0.903988	0.611472	1.47838	0.00508053	0.368879
hsa_circ:chr1:31210451-31212784	LAPTM5	4	0.210992	0.0919329	2.29507	0.00508906	0.369045
hsa_circ:chr18:74561482-74587620	ZNF236	41	0.0556928	0.00688713	8.0865	0.00509248	0.369045
hsa_circ:chr7:105265118-105265743	ATXN7L1	3	0.239339	0.439843	0.544146	0.00508536	0.369045
hsa_circ:chr9:112898407-112900819	PALM2-AKAP2	221	1.83747	2.4518	0.749439	0.00509254	0.369045
hsa_circ:chr17:54965891-54966628	TRIM25	2	0.190781	0.0890342	2.14278	0.00509787	0.369079
hsa_circ:chr14:103566541-103566950	EXOC3L4	2	1.14574	2.20312	0.520053	0.00510345	0.369307
hsa_circ:chr12:56872836-56874171	GLS2	115	0.00661458	0.16633	0.0397677	0.00510901	0.36937
hsa_circ:chr7:111926928-111936366	ZNF277	116	0.636415	0.341162	1.86544	0.00511489	0.36937
hsa_circ:chr8:95940003-95940456	TP53INP1	2	0.180762	0.0659043	2.74279	0.00511648	0.36937
hsa_circ:chr1:173873109-173886442	SERPINC1	2	2.47799	4.06192	0.610053	0.00514762	0.369924
hsa_circ:chr1:243468015-243493994	SDCCAG8	77	0.107489	0.00763991	14.0694	0.00515096	0.369924
hsa_circ:chr12:100886281-100904921	NR1H4	81	0.0224218	0.104578	0.214403	0.00513583	0.369924
hsa_circ:chr16:14738131-14738466	BFAR	323	0.323333	0.123215	2.62413	0.00514951	0.369924
hsa_circ:chr18:13408992-13438383	C18orf1	197	1.22994	2.16658	0.567688	0.00513739	0.369924
hsa_circ:chr5:94244956-94259726	MCTP1	303	0.297459	0.112478	2.64459	0.00514973	0.369924
hsa_circ:chr1:150944568-150944771	CERS2	2	0.526259	0.268242	1.96188	0.00516026	0.370004
hsa_circ:chr17:38613178-38613672	IGFBP4	2	1.09816	1.84677	0.594637	0.00515503	0.370004
hsa_circ:chr3:122928046-122935473	SEC22A	4	0.012723	0.0427749	0.29744	0.00516044	0.370004
hsa_circ:chr7:103473984-103557632	RELN	36	0.0160228	0.042544	0.376618	0.00516837	0.370123
hsa_circ:chr6:135238604-135238848	ALDH8A1	2	0.0856732	0.209815	0.408328	0.00517577	0.370304
hsa_circ:chr18:20586326-20602233	RBBP8	30	0.0602507	0.00809097	7.44666	0.00518027	0.370451
hsa_circ:chr1:46879281-46879500	FAAH	2	0.1654	0.335163	0.493492	0.00518517	0.370627
hsa_circ:chr1:179460673-179462086	AXDND1	70	0.0930361	0.0110598	8.41213	0.00520506	0.371524
hsa_circ:chr8:145735981-145736286	MFSD3	16	1.20636	0.653861	1.84498	0.00520297	0.371524
hsa_circ:chr22:41855945-41856491	PHF5A	26	1.6115	0.682764	2.36025	0.0052145	0.371674
hsa_circ:chr6:152501271-152504376	SYNE1	2	0.239362	0.549159	0.435871	0.00521292	0.371674
hsa_circ:chr17:38609237-38610314	IGFBP4	3	0.177522	0.449654	0.394798	0.00522592	0.371853
hsa_circ:chr2:136103120-136107785	ZRANB3	12	0.0258814	0.0101065	2.56087	0.00522606	0.371853
hsa_circ:chr6:84108086-84117620	ME1	640	0.597835	0.166774	3.58469	0.00523117	0.371853
hsa_circ:chr3:186937720-186943297	MASP1	2	0.89217	1.70281	0.52394	0.00524377	0.372148
hsa_circ:chr5:110461358-110462542	WDR36	2	0.0837734	0.127517	0.65696	0.00524566	0.372148
hsa_circ:chr6:111982967-111995833	FYN	2	0.425552	0.714753	0.595383	0.00524299	0.372148
hsa_circ:chr7:87465508-87489955	SLC25A40	16	0.13237	0.0347682	3.80721	0.00524406	0.372148
hsa_circ:chr1:66378928-66384518	PDE4B	376	0.163669	0.349618	0.468137	0.00526	0.372526
hsa_circ:chr15:64263622-64332466	DAPK2	5	0.0782182	0.0123951	6.31041	0.00527063	0.372526
hsa_circ:chr17:78367325-78367586	RNF213	2	0.268495	0.0890311	3.01575	0.00526157	0.372526
hsa_circ:chr8:97243281-97244149	UQCRB	2	0.246728	0.0976438	2.52682	0.00526953	0.372526
hsa_circ:chr9:140166675-140166931	COBRA1	7	0.915471	0.286732	3.19277	0.00526571	0.372526
hsa_circ:chr18:21644104-21649235	TTC39C	1802	1.15827	0.406259	2.85105	0.00527576	0.372716
hsa_circ:chr19:50902108-50902741	POLD1	1592	1.04149	0.642264	1.62159	0.00528237	0.373009
hsa_circ:chr19:14201105-14201543	SAMD1	4	1.13069	0.594315	1.9025	0.00529412	0.373056
hsa_circ:chr2:201362476-201363807	KCTD18	2	0.150528	0.0547904	2.74734	0.00528843	0.373056
hsa_circ:chr8:30268541-30268893	RBPMS	2	0.317038	0.753698	0.420644	0.00529463	0.373056
hsa_circ:chr19:16790795-16793319	TMEM38A	301	0.302609	0.0996202	3.03762	0.00531179	0.373864
hsa_circ:chr8:23003260-23004585	TNFRSF10D	2	0.10505	0.195108	0.53842	0.00531158	0.373864
hsa_circ:chr12:107236367-107245372	RIC8B	82	0.0839871	0.0391972	2.14268	0.00533515	0.374472
hsa_circ:chr2:27604993-27610025	PPM1G	2	0.484109	0.190363	2.54308	0.00533704	0.374472
hsa_circ:chr10:96480153-96493195	CYP2C18	67	0.0169978	0.090026	0.18881	0.00534284	0.374665
hsa_circ:chr17:37006615-37009358	RPL23	5	1.80241	1.30877	1.37718	0.00535165	0.375109
hsa_circ:chr11:63585277-63586474	C11orf84	5	1.18443	0.502836	2.3555	0.0053621	0.375669
hsa_circ:chr1:155686797-155695810	DAP3	96	0.104811	0.0434898	2.41003	0.00537146	0.375978
hsa_circ:chr16:29810949-29814010	KIF22	4	0.533797	0.310649	1.71833	0.00537577	0.376106
hsa_circ:chr1:20931421-20940392	CDA	2	0.0919123	0.187693	0.489696	0.00538363	0.376249
hsa_circ:chr17:78896524-78899280	RPTOR	128	0.153588	0.0359077	4.2773	0.00538526	0.376249
hsa_circ:chr19:48887680-48893781	KDELR1	7	0.481575	0.219937	2.1896	0.00538182	0.376249
hsa_circ:chr11:7437273-7441866	SYT9	4	0.0533994	0.210474	0.25371	0.00539585	0.376272
hsa_circ:chr7:35142078-35147503	DPY19L2P1	12	0.0873809	0.218313	0.400254	0.00538875	0.376272
hsa_circ:chr7:102835424-102836402	DPY19L2P2	2	0.0597872	0.0193888	3.08359	0.00540538	0.376615
hsa_circ:chr1:220178590-220180680	EPRS	37	0.0516792	0.00486894	10.6141	0.00541005	0.376768
hsa_circ:chr11:65765913-65767146	EIF1AD	22	0.613441	0.395333	1.5517	0.00542165	0.377057
hsa_circ:chr22:37765708-37768603	ELFN2	2	1.29357	0.412269	3.13768	0.00541735	0.377057
hsa_circ:chr20:42331130-42333998	MYBL2	45	0.065892	0	#DIV/0!	0.00542604	0.37719
hsa_circ:chr1:53443889-53453808	SCP2	163	0.067515	0.17811	0.379064	0.00543649	0.37757
hsa_circ:chr19:3000645-3002501	TLE2	12	0.11356	0.201483	0.563622	0.00544098	0.377574
hsa_circ:chr19:48722128-48744320	CARD8	7	0.0550307	0.00621236	8.85826	0.00544611	0.377574
hsa_circ:chr4:22414805-22428028	GPR125	3	0.406019	0.964464	0.420979	0.0054465	0.377574
hsa_circ:chr3:9841869-9845697	ARPC4	3	1.24784	0.738177	1.69043	0.00545632	0.378083
hsa_circ:chr1:244998791-244999058	COX20	2	0.784131	0.386914	2.02663	0.00548305	0.379242
hsa_circ:chr1:155340295-155340774	ASH1L	390	0.358771	0.172086	2.08483	0.00550693	0.379316
hsa_circ:chr12:70956624-70960484	PTPRB	4	0.125578	0.278796	0.45043	0.00550367	0.379316
hsa_circ:chr15:91490355-91490661	UNC45A	2	0.268772	0.133694	2.01035	0.00549181	0.379316
hsa_circ:chr19:41808570-41810166	HNRNPUL1	2	2.35189	1.61864	1.453	0.00548977	0.379316
hsa_circ:chr19:47341311-47349399	AP2S1	15	0.313882	0.132032	2.37732	0.0055091	0.379316
hsa_circ:chr2:32602656-32605358	BIRC6	61	0.0722541	0.0163122	4.42946	0.0055082	0.379316
hsa_circ:chr3:52814285-52823870	ITIH1	3	2.52713	3.40298	0.742622	0.00550108	0.379316
hsa_circ:chr1:155348072-155365344	ASH1L	195	0.194529	0.0932066	2.08707	0.00559287	0.379329
hsa_circ:chr1:22404922-22413359	CDC42	215	0.22468	0.0813613	2.76151	0.00557669	0.379329
hsa_circ:chr1:35936464-35944813	KIAA0319L	110	0.114136	0.0494744	2.30697	0.00554353	0.379329
hsa_circ:chr1:45115704-45116214	RNF220	2	0.423035	0.214805	1.9694	0.00560262	0.379329
hsa_circ:chr1:53694544-53699324	MAGOH	2	2.87795	2.15406	1.33605	0.00551929	0.379329
hsa_circ:chr1:57030223-57030578	PPAP2B	2	0.0399549	0.108145	0.369457	0.00556779	0.379329
hsa_circ:chr10:122348815-122349252	PPAPDC1A	4	0.0114696	0.0563087	0.203692	0.00552244	0.379329
hsa_circ:chr10:15875629-15889942	FAM188A	452	0.401805	0.212202	1.8935	0.00555728	0.379329
hsa_circ:chr10:71243447-71265996	TSPAN15	2	0.401988	0.206753	1.94429	0.00558629	0.379329
hsa_circ:chr11:116701500-116703585	APOC3	6	0.794233	1.58724	0.500387	0.0055222	0.379329
hsa_circ:chr11:61908176-61908516	INCENP	2	0.442776	0.115871	3.82128	0.00554668	0.379329
hsa_circ:chr12:124071294-124074996	TMED2	1134	0.794498	0.530506	1.49762	0.00559678	0.379329
hsa_circ:chr13:96444185-96444417	DNAJC3	2	0.264789	0.141346	1.87334	0.0055897	0.379329
hsa_circ:chr14:67080042-67147903	GPHN	2	2.3174	3.46214	0.669356	0.00555966	0.379329
hsa_circ:chr16:67717283-67719705	GFOD2	24	0.00479739	0.0344645	0.139198	0.00556486	0.379329
hsa_circ:chr17:37034339-37054772	LASP1	2	1.53851	0.838292	1.83529	0.00554623	0.379329
hsa_circ:chr20:46385933-46386207	SULF2	31	0.0083455	0.039765	0.209871	0.00551746	0.379329
hsa_circ:chr3:129557741-129599405	TMCC1	43	0.0604104	0.00311217	19.411	0.00559003	0.379329
hsa_circ:chr3:32774915-32778982	CNOT10	420	0.38225	0.185399	2.06177	0.0055395	0.379329
hsa_circ:chr4:22436934-22444486	GPR125	23	0	0.0362149	0	0.0055503	0.379329
hsa_circ:chr5:176370336-176385155	UIMC1	2612	1.44698	0.943193	1.53413	0.0055612	0.379329
hsa_circ:chr17:80721841-80739597	TBCD	530	0.473333	0.212249	2.23009	0.0056111	0.379529
hsa_circ:chr6:43193385-43194133	C6orf108	10	2.4191	1.81696	1.3314	0.00561219	0.379529
hsa_circ:chr1:165712404-165737506	TMCO1	2	0.215645	0.0623151	3.46056	0.00563142	0.37972
hsa_circ:chr14:24765715-24766087	DHRS1	7	0.640119	1.12451	0.56924	0.00563251	0.37972
hsa_circ:chr5:37697757-37703189	WDR70	35	0.0462308	0.00620033	7.45618	0.00562813	0.37972
hsa_circ:chr9:140379790-140379979	PNPLA7	2	0.108776	0.23036	0.472201	0.0056262	0.37972
hsa_circ:chr1:161137161-161137917	PPOX	2	0.63423	0.294934	2.15041	0.00565151	0.379814
hsa_circ:chr1:180366651-180399397	ACBD6	245	0.28817	0.0551872	5.22169	0.00564415	0.379814
hsa_circ:chr12:111600005-111600165	CUX2	3	0.352976	1.10124	0.320526	0.00565258	0.379814
hsa_circ:chr16:20648061-20651906	ACSM1	53	0.0759473	0.00660874	11.4919	0.00563938	0.379814
hsa_circ:chr2:135630058-135659552	LOC100129961	2	2.40076	3.27834	0.732311	0.00565284	0.379814
hsa_circ:chr4:2252811-2254249	MXD4	7	1.86864	1.16572	1.603	0.00565394	0.379814
hsa_circ:chr8:27364389-27382990	EPHX2	2	0.291574	0.657169	0.443681	0.00564015	0.379814
hsa_circ:chr22:38880911-38882198	DDX17	2	1.94548	1.3063	1.48931	0.00566481	0.380208
hsa_circ:chr10:96802647-96827448	CYP2C8	148	0.0402934	0.18059	0.22312	0.0057026	0.380301
hsa_circ:chr11:62984786-62985207	SLC22A25	122	0.0523896	0.130889	0.400261	0.00569574	0.380301
hsa_circ:chr11:94163077-94180604	MRE11A	69	0.0797469	0.023369	3.41251	0.0056938	0.380301
hsa_circ:chr17:7128321-7128561	ACADVL	2	0.561127	0.980966	0.572015	0.00568212	0.380301
hsa_circ:chr19:10602253-10602938	KEAP1	89	1.43965	1.0178	1.41447	0.0056909	0.380301
hsa_circ:chr19:50909439-50912158	POLD1	2	1.12512	0.555493	2.02545	0.00567478	0.380301
hsa_circ:chr2:180347999-180409696	ZNF385B	31	0.0103062	0.0541698	0.190258	0.00570376	0.380301
hsa_circ:chr2:25799707-25819109	DTNB	104	0.108285	0.0450049	2.40607	0.00567709	0.380301
hsa_circ:chr6:167435897-167440103	FGFR1OP	36	0.0503827	0.00292258	17.2392	0.00570111	0.380301
hsa_circ:chr7:99686913-99687038	COPS6	2	0.414325	0.187278	2.21235	0.00568134	0.380301
hsa_circ:chr9:138824903-138837096	UBAC1	2	0.128014	0.0429867	2.978	0.00568909	0.380301
hsa_circ:chr2:220429964-220433046	OBSL1	46	0.608446	0.853345	0.713012	0.00570919	0.380496
hsa_circ:chr1:10032076-10041228	NMNAT1	335	0.332928	0.142223	2.34089	0.00572121	0.380772
hsa_circ:chr12:56081750-56081980	ITGA7	2	0.0373447	0.0841745	0.443658	0.00574261	0.380772
hsa_circ:chr13:20279802-20283739	PSPC1	23	0.0315261	0.00333267	9.45973	0.00575232	0.380772
hsa_circ:chr14:24709953-24711397	TINF2	4	0.630698	0.370285	1.70328	0.00572874	0.380772
hsa_circ:chr16:67000147-67003662	CES3	15	0.268847	0.474481	0.566613	0.00575597	0.380772
hsa_circ:chr17:80054406-80055187	FASN	2	1.86436	1.00946	1.84689	0.00574886	0.380772
hsa_circ:chr9:27192487-27197597	TEK	2	0.111924	0.26274	0.425989	0.00575358	0.380772
hsa_circ:chr9:37302185-37305711	ZCCHC7	49	0.0699034	0.00138367	50.5202	0.00573308	0.380772
hsa_circ:chr1:226108908-226110083	PYCR2	9	1.53626	0.862102	1.782	0.00576621	0.380786
hsa_circ:chr10:34489936-34490215	PARD3	2	0.0130637	0.0445285	0.293377	0.00576587	0.380786
hsa_circ:chr16:5077136-5078186	NAGPA	223	0.982916	0.61529	1.59748	0.00576207	0.380786
hsa_circ:chr1:172520652-172526934	SUCO	765	0.651983	0.242645	2.68698	0.00578048	0.380853
hsa_circ:chr14:61262935-61285565	MNAT1	25	0.0333117	0.00671546	4.96045	0.00577164	0.380853
hsa_circ:chr5:178564770-178567036	ADAMTS2	2	0.273132	0.628603	0.434506	0.00578854	0.380853
hsa_circ:chr6:132791090-132793514	STX7	59	0.0741091	0.0133865	5.53609	0.00578253	0.380853
hsa_circ:chr8:95503806-95504137	KIAA1429	42	0.0556348	0.0101543	5.47893	0.00578075	0.380853
hsa_circ:chr8:61707545-61720831	CHD7	103	0.1248	0.0239449	5.21197	0.00579486	0.38102
hsa_circ:chr18:60624259-60625992	PHLPP1	4	0.131543	0.33909	0.387929	0.00580269	0.381206
hsa_circ:chr22:38880003-38880369	DDX17	2	0.306745	0.200709	1.52831	0.00580271	0.381206
hsa_circ:chr9:72130927-72185998	APBA1	12	1.76158	2.66975	0.659829	0.00581104	0.381423
hsa_circ:chr14:23033880-23044118	DAD1	2	0.518493	0.239356	2.1662	0.00582653	0.381485
hsa_circ:chr14:67176075-67243239	GPHN	15	2.03513	2.88228	0.706081	0.00581463	0.381485
hsa_circ:chr15:69075295-69076934	ANP32A	8	1.05591	0.683916	1.54392	0.00582298	0.381485
hsa_circ:chr18:12999420-13019205	CEP192	1228	0.90564	0.373503	2.42472	0.00582546	0.381485
hsa_circ:chr2:27459152-27459698	CAD	3	0.54126	0.285936	1.89294	0.00582705	0.381485
hsa_circ:chr11:72437665-72443642	ARAP1	2	1.01393	0.471988	2.1482	0.00583077	0.381563
hsa_circ:chr11:111896922-111899363	DLAT	2	0.392588	0.147842	2.65546	0.00583432	0.381631
hsa_circ:chr1:12049222-12052747	MFN2	79	0.0984904	0.0239778	4.10757	0.00587901	0.381645
hsa_circ:chr1:226037613-226053667	TMEM63A	4	0.314795	0.592645	0.531169	0.00586614	0.381645
hsa_circ:chr1:94360170-94370144	GCLM	44	0.0651523	0.003473	18.7597	0.00591245	0.381645
hsa_circ:chr11:65543865-65544849	AP5B1	2	0.818487	0.556587	1.47055	0.00584604	0.381645
hsa_circ:chr12:123798167-123800207	SBNO1	135	0.144958	0.0626904	2.31229	0.00589491	0.381645
hsa_circ:chr12:53295980-53298355	KRT8	4	0.958276	1.81362	0.528377	0.00587345	0.381645
hsa_circ:chr15:85213137-85234875	SEC11A	2	0.325767	0.172779	1.88545	0.00591015	0.381645
hsa_circ:chr16:27361815-27364017	IL4R	3	0.287093	0.449859	0.638185	0.00588814	0.381645
hsa_circ:chr19:41522551-41522893	CYP2B6	153	0.0512751	0.176802	0.290015	0.00584767	0.381645
hsa_circ:chr19:46196671-46205172	QPCTL	2	0.918709	0.480548	1.91179	0.00589327	0.381645
hsa_circ:chr2:20838196-20840940	HS1BP3	8	1.24914	0.797957	1.56542	0.00588716	0.381645
hsa_circ:chr4:37592545-37592745	C4orf19	2	0.17025	0.287327	0.592533	0.00587666	0.381645
hsa_circ:chr7:4820806-4821385	AP5Z1	15	1.53771	0.805379	1.90931	0.00587242	0.381645
hsa_circ:chr8:95900155-95902778	CCNE2	3	0.0653138	0.00909181	7.18381	0.00585156	0.381645
hsa_circ:chr1:154142876-154145677	TPM3	37	0.0534103	0	#DIV/0!	0.00592188	0.381661
hsa_circ:chr11:62362736-62363363	MTA2	2	1.09834	0.548811	2.00132	0.00592291	0.381661
hsa_circ:chr3:128849393-128864716	ISY1-RAB43	3	0.198797	0.0741372	2.68147	0.00593387	0.381661
hsa_circ:chr9:140136968-140137297	TUBB4B	2	2.27145	1.42665	1.59216	0.00593101	0.381661
hsa_circ:chrX:17121841-17153529	REPS2	84	0.0274248	0.102462	0.267658	0.00593034	0.381661
hsa_circ:chr4:55124924-55127579	PDGFRA	3	0.114067	0.306494	0.372166	0.00594808	0.381995
hsa_circ:chr1:156615987-156616177	BCAN	4	0.0744055	0.0154285	4.82259	0.00596623	0.382272
hsa_circ:chr11:65622445-65622780	CFL1	2	2.03894	1.39249	1.46424	0.00597	0.382272
hsa_circ:chr4:118974911-119036115	NDST3	4	0.00963889	0.0667724	0.144354	0.00596774	0.382272
hsa_circ:chr8:101932149-101932375	YWHAZ	2	0.112757	0.0326868	3.44963	0.0059651	0.382272
hsa_circ:chr8:141828376-141900868	PTK2	940	0.774662	0.276278	2.80392	0.00596015	0.382272
hsa_circ:chr10:133747962-133748510	PPP2R2D	17	0.107092	0.258436	0.414384	0.00598504	0.383072
hsa_circ:chr1:156220691-156228899	SMG5	2	2.47805	1.44699	1.71256	0.00600092	0.383336
hsa_circ:chr6:152265308-152332929	ESR1	35	0.07689	0.252969	0.30395	0.00599984	0.383336
hsa_circ:chr12:54734331-54739299	COPZ1	4	0.555579	0.27243	2.03935	0.00600856	0.383511
hsa_circ:chr5:1466864-1474225	LPCAT1	2	0.318792	0.10568	3.01657	0.00600957	0.383511
hsa_circ:chr1:156756806-156764563	PRCC	2	0.275015	0.136557	2.01393	0.00604388	0.384892
hsa_circ:chr5:149740719-149743815	TCOF1	4	0.570074	0.222292	2.56453	0.00603745	0.384892
hsa_circ:chr8:145533141-145537717	HSF1	10	2.17274	1.32016	1.64582	0.00604157	0.384892
hsa_circ:chr5:149826457-149827281	RPS14	2	1.69475	1.10222	1.53758	0.00604777	0.384978
hsa_circ:chr12:56641807-56650869	ANKRD52	2	0.769926	0.353535	2.17779	0.00605371	0.385195
hsa_circ:chr9:110064316-110066181	RAD23B	2	0.0950707	0.155843	0.610043	0.00605678	0.385229
hsa_circ:chr1:211921179-211921652	LPGAT1	2	0.205988	0.0806356	2.55456	0.0060628	0.38545
hsa_circ:chr5:112437436-112440052	MCC	144	0.0598151	0.157043	0.380884	0.00606534	0.38545
hsa_circ:chr3:51575514-51586079	RAD54L2	510	0.229546	0.446667	0.513907	0.00607933	0.385854
hsa_circ:chr16:88925949-88927460	TRAPPC2L	2	0.528817	0.407035	1.29919	0.00609131	0.386392
hsa_circ:chr2:122325824-122326018	CLASP1	2	0.0296393	0.0950665	0.311774	0.00609543	0.386392
hsa_circ:chr11:66055069-66055763	YIF1A	3	2.03012	1.58238	1.28295	0.00610114	0.386593
hsa_circ:chr22:24963952-24968029	SNRPD3	23	0.451672	0.147376	3.06475	0.00611336	0.387205
hsa_circ:chr16:81888049-81892768	PLCG2	161	0.184734	0.049389	3.7404	0.00612791	0.387642
hsa_circ:chr2:111406811-111419418	BUB1	9	0.358676	0.130039	2.75822	0.00612348	0.387642
hsa_circ:chr14:73406510-73407085	DCAF4	28	0.225906	0.0701339	3.22107	0.00614141	0.388099
hsa_circ:chr2:106477125-106477512	NCK2	2	0.0604317	0.131299	0.460262	0.00614281	0.388099
hsa_circ:chr11:113933933-113992636	ZBTB16	35	4.17312	5.39375	0.773696	0.0061635	0.389082
hsa_circ:chr1:154530805-154531030	UBE2Q1	2	0.567715	0.237622	2.38915	0.00620299	0.390428
hsa_circ:chr6:152265308-152304695	ESR1	4	1.23455	2.10496	0.586495	0.00620444	0.390428
hsa_circ:chr11:2154143-2156759	IGF2	4	0.464992	1.35016	0.344398	0.00621472	0.390707
hsa_circ:chr22:41521868-41536261	EP300	89	0.105267	0.028435	3.70201	0.00621497	0.390707
hsa_circ:chr12:6672481-6673112	NOP2	2	0.240657	0.109689	2.19399	0.00623726	0.391622
hsa_circ:chr1:202976658-202976963	TMEM183A	2	0.645159	0.355785	1.81334	0.00625772	0.392221
hsa_circ:chr1:95582164-95616975	TMEM56	2	3.76902	4.87981	0.772369	0.00626133	0.392221
hsa_circ:chr14:64600787-64604701	SYNE2	18	0.0252442	0.00138367	18.2443	0.00626132	0.392221
hsa_circ:chr3:52028543-52028752	RPL29	2	1.51232	0.563001	2.68619	0.00626232	0.392221
hsa_circ:chr11:107216140-107224462	CWF19L2	2	0.129438	0.199947	0.647362	0.00626716	0.392273
hsa_circ:chr11:118940944-118948357	VPS11	9	0.0642839	0.0169322	3.79656	0.00628101	0.392583
hsa_circ:chr16:4932120-4932272	UBN1	2	0.12318	0.0615349	2.00179	0.00628771	0.392678
hsa_circ:chr8:126061248-126069908	KIAA0196	51	0.0657463	0.0116053	5.66522	0.00628637	0.392678
hsa_circ:chr19:5082378-5119863	KDM4B	17	0.0249309	0.00174695	14.2711	0.00629085	0.392713
hsa_circ:chr1:150202906-150204264	ANP32E	298	0.299342	0.117709	2.54306	0.00633004	0.393014
hsa_circ:chr1:160293221-160302347	COPA	1464	0.985564	0.626517	1.57308	0.00633451	0.393014
hsa_circ:chr1:174241552-174274265	RABGAP1L	174	0.17291	0.0819123	2.11091	0.00632054	0.393014
hsa_circ:chr1:229422233-229439747	RAB4A	26	0.0420939	0	#DIV/0!	0.00630568	0.393014
hsa_circ:chr20:32257181-32257518	NECAB3	4	1.5839	0.581631	2.7232	0.0063311	0.393014
hsa_circ:chr22:37449140-37455478	KCTD17	2	1.25478	0.560269	2.23961	0.00630731	0.393014
hsa_circ:chr5:142675025-142680328	NR3C1	50	0.0569981	0.0199484	2.85728	0.00632617	0.393014
hsa_circ:chr6:47494364-47522502	CD2AP	77	0.093236	0.0204404	4.56136	0.00633231	0.393014
hsa_circ:chr7:104844075-104937980	SRPK2	15	0.0356614	0.0121185	2.94273	0.00630938	0.393014
hsa_circ:chr7:8095066-8110761	GLCCI1	58	0.0631441	0.0230815	2.7357	0.00630084	0.393014
hsa_circ:chr8:124392769-124424417	ATAD2	3	2.50404	1.45632	1.71942	0.00630482	0.393014
hsa_circ:chrX:152967462-152988743	BCAP31	3	1.09061	0.55831	1.95341	0.00631809	0.393014
hsa_circ:chrX:53230732-53231155	KDM5C	2	1.20001	0.760021	1.57892	0.0063275	0.393014
hsa_circ:chr17:2516952-2522914	PAFAH1B1	3	0.292067	0.530456	0.550596	0.00634734	0.393038
hsa_circ:chr3:186437894-186445133	KNG1	487	0.252448	0.412182	0.612467	0.00634811	0.393038
hsa_circ:chr8:26184471-26197489	PPP2R2A	2	0.381364	0.781765	0.487824	0.00635044	0.393038
hsa_circ:chr19:19576149-19576423	GATAD2A	29	0.0397163	0.00453172	8.76406	0.00635869	0.393125
hsa_circ:chr11:100843906-100847168	ARHGAP42	2	0.170822	0.325418	0.524932	0.00637041	0.393313
hsa_circ:chr19:4660681-4664949	C19orf10	3	1.92899	1.37149	1.40649	0.00637583	0.393395
hsa_circ:chr3:16327849-16345099	OXNAD1	253	0.105429	0.251752	0.418781	0.00638324	0.393395
hsa_circ:chr4:95575611-95623721	PDLIM5	2	1.32216	2.11706	0.624528	0.0063837	0.393395
hsa_circ:chr1:228286003-228286096	ARF1	2	0.482425	0.251686	1.91677	0.00639727	0.393782
hsa_circ:chr17:42399787-42400945	SLC25A39	2	1.22072	0.601914	2.02806	0.00639876	0.393782
hsa_circ:chr1:59922633-60019899	FGGY	8	0.0191936	0.0528125	0.36343	0.00640744	0.393837
hsa_circ:chr1:173702852-173703425	KLHL20	55	0.0617204	0.0228755	2.6981	0.0064232	0.394327
hsa_circ:chr19:46116799-46117958	EML2	34	0.956176	0.504923	1.89371	0.00641923	0.394327
hsa_circ:chr20:2641343-2644651	IDH3B	2	0.987616	0.640201	1.54267	0.00642203	0.394327
hsa_circ:chr10:51829307-51840691	FAM21A	205	0.210528	0.0845681	2.48944	0.00642842	0.394374
hsa_circ:chr7:99036615-99036910	ATP5J2-PTCD1	2	0.727172	0.260006	2.79675	0.0064381	0.394763
hsa_circ:chrX:154124352-154134848	F8	9	0.143729	0.336133	0.427596	0.00646089	0.395681
hsa_circ:chr4:146055799-146056003	OTUD4	2	0.0472793	0.112419	0.420563	0.00646533	0.395793
hsa_circ:chr15:31008423-31042759	LOC100288637	31	0.0455152	0.00167936	27.1026	0.00648429	0.396019
hsa_circ:chr5:78251118-78265015	ARSB	99	0.130518	0.0184684	7.06707	0.00648467	0.396019
hsa_circ:chr7:75957765-75958083	YWHAG	2	0.111551	0.0470429	2.37126	0.00647506	0.396019
hsa_circ:chr9:136198854-136199058	SURF6	2	1.05425	0.722159	1.45985	0.00648369	0.396019
hsa_circ:chrX:41519692-41530783	CASK	341	0.345304	0.0996105	3.46655	0.00648437	0.396019
hsa_circ:chr10:28872328-28879761	WAC	163	0.184044	0.056937	3.23241	0.00650402	0.396625
hsa_circ:chr11:62284914-62285199	AHNAK	2	1.03136	0.560097	1.84139	0.00650767	0.396625
hsa_circ:chr7:99695764-99696826	MCM7	2	1.20956	0.341953	3.53721	0.00650719	0.396625
hsa_circ:chr1:243362362-243388623	CEP170	98	0.119148	0.0239189	4.98132	0.00651711	0.396882
hsa_circ:chr16:67899005-67902502	NUTF2	4	0.682295	0.293172	2.32728	0.00652021	0.396912
hsa_circ:chr17:2520491-2541614	PAFAH1B1	22	0.86662	1.35393	0.640079	0.00652623	0.397119
hsa_circ:chr1:212218002-212220759	DTL	139	0.182199	0.012044	15.1279	0.00653077	0.397236
hsa_circ:chr12:57156982-57157198	HSD17B6	2	1.02154	1.79284	0.569789	0.00654674	0.39773
hsa_circ:chr17:3526633-3527525	SHPK	136	0.0487335	0.154198	0.316046	0.00654483	0.39773
hsa_circ:chr7:97766627-97784188	LMTK2	135	0.172711	0.033875	5.0985	0.00654315	0.39773
hsa_circ:chr11:7631522-7663657	PPFIBP2	2	0.272912	0.486815	0.560607	0.00655902	0.398316
hsa_circ:chr20:47254700-47254912	PREX1	4	0.309063	0.131915	2.3429	0.00656717	0.398492
hsa_circ:chr22:42518027-42518556	LOC100132273	6	0.00997729	0	#DIV/0!	0.00657163	0.398604
hsa_circ:chr17:80521230-80526077	FOXK2	1658	1.06592	0.447302	2.38299	0.00658991	0.399393
hsa_circ:chr10:103541331-103542354	NPM3	2	2.83204	1.76474	1.6048	0.00660078	0.399573
hsa_circ:chr4:74963375-74964591	CXCL2	2	0.158383	0.462252	0.342635	0.00659947	0.399573
hsa_circ:chr11:581492-587464	PHRF1	698	0.279712	0.599027	0.466943	0.00660773	0.399609
hsa_circ:chr3:127482935-127483085	MGLL	2	0.098423	0.211091	0.466258	0.00660801	0.399609
hsa_circ:chr12:123062219-123067532	KNTC1	17	0.0666289	0.0170686	3.90359	0.00661673	0.399901
hsa_circ:chr1:200943842-200944041	KIF21B	2	0.212083	0.0872709	2.43017	0.00662493	0.399997
hsa_circ:chr1:42660561-42693637	FOXJ3	7	0.0499274	0.0046995	10.624	0.00662622	0.399997
hsa_circ:chr1:241748208-241751808	KMO	2	0.210195	0.504486	0.416651	0.00664324	0.400388
hsa_circ:chr3:51992806-51996104	PCBP4	3	1.54603	1.01826	1.51831	0.00664302	0.400388
hsa_circ:chr2:189957036-189975175	COL5A2	2	1.64319	0.763089	2.15335	0.00666567	0.400654
hsa_circ:chr20:61485368-61488990	TCFL5	29	0.0379952	0.00677002	5.61228	0.00665423	0.400654
hsa_circ:chr9:139228904-139244215	GPSM1	4	0.291773	0.065869	4.4296	0.00667398	0.400654
hsa_circ:chr1:193055229-193055775	TROVE2	2	0.628213	0.29824	2.1064	0.00668775	0.40114
hsa_circ:chr10:32132389-32143134	ARHGAP12	50	0.0666081	0.011327	5.88047	0.00669008	0.40114
hsa_circ:chr3:17664140-17666716	TBC1D5	25	0.0348035	0.00292258	11.9085	0.00669341	0.401182
hsa_circ:chr2:63206323-63223901	EHBP1	1535	0.659866	1.00154	0.65885	0.00670672	0.401504
hsa_circ:chr10:5808908-5809107	GDI2	2	0.229116	0.100227	2.28596	0.00671627	0.401601
hsa_circ:chr3:47628298-47632277	SMARCC1	2	0.860771	0.455555	1.8895	0.00671382	0.401601
hsa_circ:chr7:131147976-131151174	MKLN1	16	0.0223888	0.00138367	16.1807	0.00671425	0.401601
hsa_circ:chr7:23508101-23509835	IGF2BP3	4	0.110671	0.00347565	31.8417	0.00672575	0.401765
hsa_circ:chr8:42919244-42927450	FNTA	155	0.156722	0.0693048	2.26134	0.00673033	0.401808
hsa_circ:chr2:169684668-169707914	NOSTRIN	2	0.0636605	0.162864	0.390881	0.00673668	0.401871
hsa_circ:chr11:77823696-77838482	ALG8	3	0.106365	0.0413796	2.57046	0.0067413	0.401989
hsa_circ:chr2:32800223-32819127	BIRC6	20	0.0303812	0.00146869	20.6859	0.00675358	0.402041
hsa_circ:chr3:186330906-186333523	AHSG	2	1.80496	2.90791	0.620706	0.00675731	0.402041
hsa_circ:chr2:62104055-62112207	CCT4	2	0.124611	0.0367323	3.3924	0.00676088	0.402051
hsa_circ:chr3:183873193-183873375	DVL3	2	0.478752	0.261355	1.83181	0.00677021	0.402053
hsa_circ:chr6:143074699-143081053	HIVEP2	3	0.0823614	0.159825	0.515322	0.0067719	0.402053
hsa_circ:chr9:37485990-37486803	POLR1E	4	0.33032	0.639045	0.516897	0.00677377	0.402053
hsa_circ:chr12:112707508-112711599	HECTD4	33	0.0406338	0.00764565	5.31462	0.00680117	0.403026
hsa_circ:chr17:45008465-45012535	GOSR2	4	0.339687	0.121949	2.78548	0.00679942	0.403026
hsa_circ:chr5:86627165-86633908	RASA1	116	0.122718	0.0514405	2.38562	0.00679408	0.403026
hsa_circ:chr7:140449087-140494267	BRAF	32	0.0410405	0.00824168	4.97963	0.00679755	0.403026
hsa_circ:chr2:190719229-190719726	PMS1	3	0.747214	0.4141	1.80443	0.00681869	0.403592
hsa_circ:chr4:109669161-109677648	AGXT2L1	37	0.00559949	0.0519143	0.10786	0.00681788	0.403592
hsa_circ:chr15:85486676-85488098	SLC28A1	49	0.00921707	0.0639466	0.144137	0.0068461	0.404584
hsa_circ:chr16:68283193-68286556	PLA2G15	76	0.411318	0.67984	0.605022	0.00685463	0.404615
hsa_circ:chr7:136935977-136939721	PTN	22	0.105359	0.242212	0.434985	0.00685384	0.404615
hsa_circ:chr9:115024715-115060196	PTBP3	180	0.226745	0.0269259	8.42109	0.00685263	0.404615
hsa_circ:chr10:111860383-111860606	ADD3	30	0.00926022	0.0392258	0.236075	0.00686417	0.404896
hsa_circ:chr3:111700631-111702312	ABHD10	2	0.0741428	0.144131	0.514413	0.00686739	0.404896
hsa_circ:chr8:10065343-10159148	MSRA	5	0.0138209	0.077231	0.178956	0.00686548	0.404896
hsa_circ:chr1:167921038-167944253	DCAF6	938	0.726256	0.384521	1.88873	0.00694224	0.405083
hsa_circ:chr1:43213394-43221308	LEPRE1	2	0.889958	0.362415	2.45563	0.00697424	0.405083
hsa_circ:chr1:57333282-57341882	C8A	40	0.00579605	0.056036	0.103434	0.00691556	0.405083
hsa_circ:chr1:57338812-57339793	C8A	2	0.235578	0.475815	0.495104	0.00688755	0.405083
hsa_circ:chr12:518534-527802	CCDC77	38	0.0577087	0	#DIV/0!	0.00696455	0.405083
hsa_circ:chr14:91444650-91467503	RPS6KA5	203	0.22722	0.0578665	3.92663	0.00692269	0.405083
hsa_circ:chr15:57753878-57754135	CGNL1	18	0.0237132	0.0033394	7.10104	0.00696563	0.405083
hsa_circ:chr16:27224906-27226329	KDM8	2082	0.72201	1.31712	0.548173	0.00688523	0.405083
hsa_circ:chr17:40879653-40882936	EZH1	283	0.26496	0.144181	1.83769	0.00696629	0.405083
hsa_circ:chr18:77455669-77455851	CTDP1	2	0.103967	0.0394149	2.63776	0.00694578	0.405083
hsa_circ:chr19:38609946-38621412	SIPA1L3	21	0.0284242	0.00488412	5.81972	0.00696371	0.405083
hsa_circ:chr2:242755679-242755882	NEU4	2	1.11545	2.10711	0.529373	0.00698256	0.405083
hsa_circ:chr20:17596357-17596495	RRBP1	2	0.824004	0.444603	1.85335	0.00689839	0.405083
hsa_circ:chr21:34066538-34074357	SYNJ1	4	0.0372879	0.018668	1.99742	0.00695118	0.405083
hsa_circ:chr3:156258982-156259217	SSR3	2	0.352344	0.152133	2.31602	0.0069129	0.405083
hsa_circ:chr3:32745360-32750312	CNOT10	30	0.196886	0.0686107	2.8696	0.00694967	0.405083
hsa_circ:chr5:6604251-6605521	NSUN2	189	0.308724	0.159732	1.93277	0.00688834	0.405083
hsa_circ:chr5:78359186-78359610	DMGDH	6	0.0731687	0.177177	0.41297	0.00694179	0.405083
hsa_circ:chr6:43483627-43484566	YIPF3	2	1.84943	1.29697	1.42596	0.00689958	0.405083
hsa_circ:chr6:57086597-57086864	RAB23	2	0.643787	0.310661	2.07231	0.00696297	0.405083
hsa_circ:chr6:99912480-99958106	USP45	39	0.0602025	0	#DIV/0!	0.00697252	0.405083
hsa_circ:chr7:129297186-129330386	NRF1	16	0.022361	0.00182235	12.2704	0.00694776	0.405083
hsa_circ:chr8:124384252-124384817	ATAD2	4	0.643371	0.234452	2.74415	0.00698262	0.405083
hsa_circ:chr8:144644129-144644520	GSDMD	2	3.40506	2.34393	1.45271	0.00687642	0.405083
hsa_circ:chr8:22332467-22333137	PPP3CC	139	0.14858	0.0490549	3.02884	0.00688435	0.405083
hsa_circ:chr8:95942486-95942835	TP53INP1	2	0.462278	0.147802	3.12768	0.00695036	0.405083
hsa_circ:chr9:136523582-136524171	DBH	2	0.994963	1.80879	0.550071	0.00698113	0.405083
hsa_circ:chr9:14146688-14179779	NFIB	1413	0.612428	0.969574	0.631646	0.00694827	0.405083
hsa_circ:chrX:44383248-44386611	FUNDC1	590	0.493818	0.287678	1.71656	0.00695166	0.405083
hsa_circ:chr1:52954581-52962855	ZCCHC11	16	0.0194566	0.00461356	4.21726	0.00698925	0.405312
hsa_circ:chrX:76762851-76763256	ATRX	2	0.174611	0.0933839	1.86982	0.00700634	0.405994
hsa_circ:chr1:145747042-145762329	PDZK1	3	0.748662	0.321089	2.33163	0.00706077	0.406445
hsa_circ:chr1:205132851-205138960	DSTYK	2	0.0977222	0.0125574	7.78203	0.00713095	0.406445
hsa_circ:chr10:31676053-31750166	ZEB1	106	0.128494	0.0254692	5.04508	0.00703012	0.406445
hsa_circ:chr11:110036212-110036573	ZC3H12C	2	0.0589887	0.166844	0.353555	0.00711618	0.406445
hsa_circ:chr11:88033698-88045722	CTSC	12	0.255966	0.0755087	3.38988	0.00712986	0.406445
hsa_circ:chr12:13761552-13788516	GRIN2B	6	0.684089	1.49598	0.457286	0.00711251	0.406445
hsa_circ:chr12:56120689-56121061	CD63	2	1.32906	0.817116	1.62652	0.00707658	0.406445
hsa_circ:chr13:100861586-100925600	PCCA	107	0.0394656	0.122935	0.321029	0.0070391	0.406445
hsa_circ:chr13:32996794-32997267	N4BP2L1	2	0.0978642	0.256153	0.382054	0.0071331	0.406445
hsa_circ:chr14:101296046-101297431	MEG3	9	0.0947954	0.214089	0.442784	0.00712955	0.406445
hsa_circ:chr17:40764093-40765091	TUBG1	42	0.520318	0.256361	2.02963	0.00703253	0.406445
hsa_circ:chr2:128624474-128628933	AMMECR1L	2	0.122116	0.0564947	2.16155	0.00706	0.406445
hsa_circ:chr2:26359234-26359589	RAB10	2	0.120833	0.0459838	2.62772	0.00703358	0.406445
hsa_circ:chr2:96959146-96961385	SNRNP200	4	0.177491	0.0609269	2.91317	0.00709595	0.406445
hsa_circ:chr20:60880529-60880691	ADRM1	2	0.259725	0.107107	2.42491	0.00711918	0.406445
hsa_circ:chr22:29120965-29121355	CHEK2	107	0.127757	0.0312361	4.09005	0.00709679	0.406445
hsa_circ:chr22:38882052-38884050	DDX17	2	2.67751	1.97964	1.35253	0.00704564	0.406445
hsa_circ:chr3:185165577-185184751	MAP3K13	12	0.0162786	0.00333366	4.88309	0.00713233	0.406445
hsa_circ:chr3:30029634-30032700	RBMS3	12	0	0.0197213	0	0.00711816	0.406445
hsa_circ:chr3:31574584-31621419	STT3B	2	0.258038	0.0786936	3.27902	0.00707607	0.406445
hsa_circ:chr3:53259767-53265444	TKT	2	0.90662	0.313118	2.89546	0.00705483	0.406445
hsa_circ:chr5:16764359-16769312	MYO10	3	0.0399101	0.126295	0.316007	0.00706122	0.406445
hsa_circ:chr6:4061249-4063353	PRPF4B	11	1.63393	1.08802	1.50174	0.0070879	0.406445
hsa_circ:chr6:42932528-42942776	PEX6	3	2.68334	2.04122	1.31457	0.00703592	0.406445
hsa_circ:chr7:5539016-5539902	FBXL18	2	0.166569	0.0653939	2.54717	0.0071346	0.406445
hsa_circ:chr7:75651169-75659842	STYXL1	39	0.0535373	0.00659203	8.12152	0.0070812	0.406445
hsa_circ:chr7:99377628-99381773	CYP3A4	2	1.00451	2.59195	0.387552	0.00712229	0.406445
hsa_circ:chr8:145150132-145150688	CYC1	4	1.73094	0.950879	1.82036	0.00711456	0.406445
hsa_circ:chr9:130984476-130985139	DNM1	2	0.179235	0.116267	1.54158	0.00703865	0.406445
hsa_circ:chr1:247076534-247081679	AHCTF1	123	0.145109	0.0334777	4.33451	0.0071466	0.406538
hsa_circ:chr18:33058246-33060527	INO80C	68	0.253039	0.130414	1.94028	0.00715498	0.406538
hsa_circ:chr19:40485724-40486624	PSMC4	7	1.0281	0.622795	1.65078	0.00715178	0.406538
hsa_circ:chr6:152557242-152560841	SYNE1	68	0.0292476	0.0771242	0.379227	0.00714829	0.406538
hsa_circ:chr6:26123715-26124068	HIST1H2BC	2	4.96874	3.66572	1.35546	0.00714737	0.406538
hsa_circ:chr2:70064679-70092107	GMCL1	4	0.163552	0.0452965	3.6107	0.00715942	0.406638
hsa_circ:chr2:24357989-24369956	FAM228B	505	0.467663	0.18118	2.5812	0.0071881	0.407657
hsa_circ:chr15:43102812-43109295	TTBK2	131	0.155367	0.0374228	4.15168	0.00720107	0.408088
hsa_circ:chr12:56398569-56398799	SUOX	2	0.161855	0.390731	0.414235	0.00721602	0.408782
hsa_circ:chr3:153972733-153973295	ARHGEF26	3	0.515584	0.879607	0.586153	0.0072277	0.409176
hsa_circ:chr7:148716084-148718239	PDIA4	519	0.424444	0.263298	1.61203	0.00723969	0.409176
hsa_circ:chr7:73100966-73105342	WBSCR22	14	0.802366	0.433046	1.85284	0.00723452	0.409176
hsa_circ:chr9:131196381-131196892	CERCAM	38	0	0.0598371	0	0.00724004	0.409176
hsa_circ:chr2:61710092-61720188	XPO1	2	0.0207518	0.00501303	4.13957	0.00726194	0.410159
hsa_circ:chr1:47613381-47613567	CYP4A22	2	0.181415	0.533264	0.340197	0.00727437	0.410251
hsa_circ:chr20:54956489-54965721	AURKA	2	0.268466	0.13607	1.973	0.00727319	0.410251
hsa_circ:chr7:45956951-45960559	IGFBP3	2	1.36296	2.91829	0.467041	0.00727046	0.410251
hsa_circ:chr3:186445026-186450463	KNG1	26	0.0365716	0.00167646	21.8148	0.00728381	0.41056
hsa_circ:chr2:220033751-220041569	SLC23A3	6	1.51265	1.22883	1.23096	0.00729095	0.410576
hsa_circ:chr20:3095951-3104052	UBOX5	2	0.560052	0.354245	1.58097	0.00728924	0.410576
hsa_circ:chr8:27361121-27369427	EPHX2	5	0.147211	0.300075	0.490582	0.00729708	0.410769
hsa_circ:chr19:49458805-49459090	BAX	2	1.7256	1.03326	1.67005	0.00730839	0.4111
hsa_circ:chr3:196863413-196876667	DLG1	95	0.120688	0.0236758	5.09753	0.00731564	0.411356
hsa_circ:chr15:58919899-58925558	ADAM10	49	0.061029	0.0130553	4.67466	0.00732459	0.411554
hsa_circ:chr17:78298830-78310178	RNF213	68	0.0842288	0.0156522	5.38129	0.007341	0.412171
hsa_circ:chr1:63042933-63052295	DOCK7	119	0.128973	0.0464692	2.77545	0.0073524	0.412659
hsa_circ:chr10:12123471-12126750	DHTKD1	302	0.158174	0.285228	0.554552	0.00737195	0.412849
hsa_circ:chr12:125441237-125441681	DHX37	30	0.229406	0.133022	1.72458	0.00738557	0.412849
hsa_circ:chr15:101843419-101845560	PCSK6	20	0.860783	1.13971	0.755267	0.00738135	0.412849
hsa_circ:chr17:27371877-27380613	PIPOX	98	0.0385056	0.113184	0.340205	0.00737304	0.412849
hsa_circ:chr17:74731135-74732415	SRSF2	2	0.3323	0.169486	1.96064	0.00738842	0.412849
hsa_circ:chr20:61918042-61918247	ARFGAP1	2	0.171966	0.0916232	1.87689	0.0073723	0.412849
hsa_circ:chr3:10128818-10130634	FANCD2	2	0.241664	0.0755912	3.19698	0.00737678	0.412849
hsa_circ:chr3:182609916-182610260	ATP11B	3	0.0463719	0.138575	0.334635	0.00738735	0.412849
hsa_circ:chr19:54687460-54692184	MBOAT7	2	0.439516	0.228369	1.92459	0.00739168	0.412879
hsa_circ:chr3:11058745-11060384	SLC6A1	65	0.0256357	0.0774715	0.330905	0.00741212	0.413868
hsa_circ:chr1:151630711-151634746	SNX27	20	0.0300748	0.00182235	16.5033	0.00741676	0.413975
hsa_circ:chr10:78729732-78778857	KCNMA1	2	0.00300201	0.017902	0.167692	0.00743083	0.414214
hsa_circ:chr11:70031754-70034084	ANO1	2	0.45604	1.09437	0.416716	0.00742712	0.414214
hsa_circ:chr17:38563801-38569223	TOP2A	8	0.318611	0.105948	3.00723	0.00743979	0.414283
hsa_circ:chr2:160636516-160637509	LY75-CD302	63	0.02614	0.070988	0.368232	0.00743826	0.414283
hsa_circ:chr20:32436273-32440009	CHMP4B	5	0.209206	0.0610811	3.42505	0.00744175	0.414283
hsa_circ:chrX:123619088-123619978	TENM1	10	0.0636885	0.15843	0.401997	0.0074441	0.414283
hsa_circ:chr4:39739040-39776553	UBE2K	517	0.446899	0.256183	1.74445	0.00745326	0.414401
hsa_circ:chr5:60768508-60790237	ZSWIM6	464	0.270528	0.368596	0.73394	0.00745442	0.414401
hsa_circ:chr8:100871532-100880693	VPS13B	5	0.539233	0.317674	1.69744	0.0074664	0.414763
hsa_circ:chr17:73038373-73038623	ATP5H	23	0.0907626	0.0323831	2.80278	0.00750036	0.414842
hsa_circ:chr19:19388903-19389498	SUGP1	2	0.606504	0.217966	2.78255	0.00750178	0.414842
hsa_circ:chr2:11337306-11337474	ROCK2	2	0.0954853	0.0482238	1.98004	0.00750293	0.414842
hsa_circ:chr3:38169277-38170879	ACAA1	3	1.27802	2.15964	0.591773	0.00750323	0.414842
hsa_circ:chr3:48510537-48510795	SHISA5	2	0.44269	0.26232	1.68759	0.00748943	0.414842
hsa_circ:chr6:20144451-20153000	MBOAT1	64	0.0825538	0.0125725	6.56624	0.00749228	0.414842
hsa_circ:chr7:102952255-102952578	PMPCB	2	0.113713	0.0691671	1.64403	0.00749027	0.414842
hsa_circ:chr8:145066424-145066923	GRINA	2	1.7214	1.08494	1.58663	0.00750311	0.414842
hsa_circ:chr14:95029803-95030468	SERPINA4	62	0.0190703	0.0772346	0.246914	0.00750845	0.414974
hsa_circ:chr16:31230416-31230840	TRIM72	18	0.105374	0.209398	0.503225	0.00753075	0.414997
hsa_circ:chr20:8641111-8641334	PLCB1	2	0.0138969	0.0367067	0.378593	0.00753032	0.414997
hsa_circ:chr3:186504916-186506205	EIF4A2	2	0.340896	0.148593	2.29416	0.00752209	0.414997
hsa_circ:chr6:42974649-42978474	PPP2R5D	2	1.31049	0.814885	1.60819	0.00751885	0.414997
hsa_circ:chr17:58538024-58539422	APPBP2	304	0.287798	0.145072	1.98384	0.00754914	0.415298
hsa_circ:chr1:76252385-76256202	RABGGTB	5	0.42777	0.184456	2.31909	0.00756375	0.415698
hsa_circ:chr11:111965529-112050205	BCO2	4	1.53304	2.18227	0.702495	0.00757302	0.415698
hsa_circ:chr5:137523790-137524105	CDC23	2	0.0640296	0.00776835	8.24237	0.00756954	0.415698
hsa_circ:chr7:66406835-66413681	TMEM248	45	0.0504115	0.018738	2.69034	0.00757357	0.415698
hsa_circ:chr12:31814775-31815201	METTL20	16	0.0926513	0.190194	0.48714	0.0075791	0.415851
hsa_circ:chr14:61497163-61512885	SLC38A6	4	0.0215544	0	#DIV/0!	0.00758946	0.415943
hsa_circ:chr10:68940075-68979628	CTNNA3	55	0.00644277	0.0814213	0.0791288	0.0076065	0.416003
hsa_circ:chr13:46594584-46619651	ZC3H13	432	0.209431	0.385985	0.542588	0.00760496	0.416003
hsa_circ:chr6:44193798-44195079	SLC29A1	2	0.194882	0.0957828	2.03462	0.0076175	0.416303
hsa_circ:chr1:231079552-231097049	TTC13	273	0.261558	0.117989	2.2168	0.00765497	0.417032
hsa_circ:chr1:43824838-43825309	CDC20	4	0.288407	0.0690513	4.1767	0.00765558	0.417032
hsa_circ:chr16:23632683-23634451	PALB2	185	0.204213	0.0614942	3.32085	0.00764321	0.417032
hsa_circ:chr16:30078555-30081350	ALDOA	2	0.362384	0.140856	2.57272	0.00765368	0.417032
hsa_circ:chr2:15629018-15651474	NBAS	869	0.648063	0.419768	1.54386	0.00763892	0.417032
hsa_circ:chr6:57058640-57075243	RAB23	118	0.139016	0.035586	3.90648	0.00765832	0.417032
hsa_circ:chr15:35207239-35219339	AQR	83	0.101814	0.0243224	4.18603	0.00766391	0.417121
hsa_circ:chr8:144679134-144679420	EEF1D	2	1.27312	0.635623	2.00295	0.00766613	0.417121
hsa_circ:chr12:110246101-110264823	TRPV4	2	0.735351	1.31023	0.561238	0.00767234	0.417197
hsa_circ:chr3:48642411-48642994	UQCRC1	2	1.01693	0.55331	1.8379	0.00768155	0.417548
hsa_circ:chr20:61468435-61468617	COL9A3	2	0.353528	0.721449	0.490025	0.00770842	0.418859
hsa_circ:chr19:12902908-12903137	JUNB	3	1.73055	2.68778	0.643858	0.00771962	0.419167
hsa_circ:chr1:44229443-44230163	ST3GAL3	2	0.0632018	0.15716	0.402149	0.00772589	0.419358
hsa_circ:chr11:94212840-94226072	MRE11A	4	0.0485481	0.0078196	6.20851	0.00777093	0.420429
hsa_circ:chr17:78263458-78265626	RNF213	67	0.082773	0.0203806	4.06136	0.00777608	0.420429
hsa_circ:chr3:48691052-48691221	CELSR3	10	0.182307	0.0753964	2.41798	0.00776942	0.420429
hsa_circ:chr7:5391450-5399200	TNRC18	17	0.0254863	0	#DIV/0!	0.00775504	0.420429
hsa_circ:chr8:124357124-124373886	ATAD2	3	0.0923601	0.01114	8.29083	0.00776658	0.420429
hsa_circ:chr19:42392135-42392936	ARHGEF1	11	0.688864	0.41468	1.6612	0.00778299	0.420653
hsa_circ:chr3:113207792-113225452	SPICE1	145	0.176493	0.0537413	3.28411	0.00779299	0.421043
hsa_circ:chr5:138240038-138261096	CTNNA1	2	1.07895	0.622893	1.73217	0.00779905	0.421122
hsa_circ:chr5:156752490-156753275	CYFIP2	15	0.0924192	0.285789	0.323383	0.00779999	0.421122
hsa_circ:chr18:3277274-3277884	MYL12B	4	0.634707	0.26761	2.37176	0.00781653	0.421571
hsa_circ:chr15:38591574-38632096	SPRED1	18	0.0328968	0.0950415	0.346131	0.00782992	0.421987
hsa_circ:chr11:121008130-121023789	TECTA	2	0.029142	0.0977928	0.297998	0.00783632	0.422104
hsa_circ:chr14:95029898-95035890	SERPINA4	2	1.14804	1.80636	0.635557	0.00785535	0.422608
hsa_circ:chr8:99168278-99168640	POP1	4	0.209666	0.0645332	3.24896	0.00785482	0.422608
hsa_circ:chr17:78968381-78969558	CHMP6	14	0.993077	0.561019	1.77013	0.00786211	0.422672
hsa_circ:chr16:23091267-23093878	USP31	178	0.191951	0.0706089	2.7185	0.00786721	0.42277
hsa_circ:chr16:48209169-48221338	ABCC11	2	0.157011	0.302	0.519903	0.00787785	0.42277
hsa_circ:chr2:114697536-114699936	ACTR3	270	0.258846	0.119601	2.16424	0.00787675	0.42277
hsa_circ:chr20:56137752-56139669	PCK1	20	0.00179538	0.0303947	0.0590687	0.00788712	0.42305
hsa_circ:chr4:100197576-100203704	LOC100507053	2	0.390998	0.641403	0.609599	0.00789144	0.42305
hsa_circ:chr16:31102096-31102663	VKORC1	1727	0.588721	1.1858	0.496478	0.00790092	0.423111
hsa_circ:chr2:68413600-68415822	PPP3R1	23	0.337119	0.121422	2.77642	0.0078979	0.423111
hsa_circ:chr1:156914811-156916579	ARHGEF11	2	0.825274	0.380563	2.16856	0.00792104	0.423823
hsa_circ:chr1:224621712-224622089	WDR26	2	0.884239	0.546984	1.61657	0.00792542	0.423823
hsa_circ:chr11:19371920-19372574	NAV2	85	0.0306278	0.0999206	0.306521	0.00793021	0.423823
hsa_circ:chr16:88724122-88725128	MVD	3	0.519488	0.204013	2.54634	0.00793097	0.423823
hsa_circ:chr17:35310186-35311207	AATF	389	1.51318	1.00224	1.5098	0.00793699	0.423995
hsa_circ:chr22:29736874-29737492	AP1B1	7	1.18678	0.290498	4.08534	0.00795458	0.424183
hsa_circ:chr3:155611307-155629068	GMPS	147	0.158753	0.0549762	2.88767	0.00795663	0.424183
hsa_circ:chr3:185155235-185169183	MAP3K13	296	0.332907	0.0752058	4.42661	0.00795498	0.424183
hsa_circ:chr4:20717730-20729020	PACRGL	12	0.0602782	0.0157822	3.81939	0.00795569	0.424183
hsa_circ:chr15:70979879-70991999	UACA	27	0.0366501	0.0033394	10.9751	0.00796247	0.424311
hsa_circ:chr1:197098317-197111559	ASPM	2	0.265908	0.0656015	4.05339	0.00797711	0.424346
hsa_circ:chr2:62934032-62934430	EHBP1	54	0.00851333	0.076899	0.110708	0.00797276	0.424346
hsa_circ:chr3:183551280-183562114	PARL	20	0.0270137	0.00482964	5.59331	0.00797536	0.424346
hsa_circ:chr21:30693542-30693835	BACH1	109	0.134667	0.0229604	5.86519	0.00797996	0.424349
hsa_circ:chr1:51820919-51821132	EPS15	2	0.018804	0.0663622	0.283354	0.00798278	0.424351
hsa_circ:chr12:57106585-57107398	NACA	2	0.545705	0.260789	2.09251	0.00798668	0.42441
hsa_circ:chr4:145567351-145567602	HHIP	2	0.0972797	0.218808	0.444588	0.00799071	0.424475
hsa_circ:chr1:16474873-16475542	EPHA2	3	0.319369	0.542384	0.588824	0.0080536	0.424497
hsa_circ:chr1:207930359-207943707	CD46	5	0.478725	0.160294	2.98654	0.00806057	0.424497
hsa_circ:chr11:62444990-62446424	UBXN1	5	0.551696	0.254826	2.16499	0.00805558	0.424497
hsa_circ:chr12:112182447-112182847	ACAD10	14	0.00444637	0.0181911	0.244425	0.00806066	0.424497
hsa_circ:chr17:27442481-27442681	MYO18A	2	0.295239	0.204877	1.44106	0.00800396	0.424497
hsa_circ:chr17:38318006-38320419	CASC3	14	0.256375	0.169068	1.5164	0.00800677	0.424497
hsa_circ:chr17:60629663-60642498	TLK2	119	0.124994	0.0539581	2.3165	0.00804751	0.424497
hsa_circ:chr19:41869337-41870440	B9D2	5	0.416436	0.25787	1.61491	0.00799466	0.424497
hsa_circ:chr6:15615498-15638035	DTNBP1	291	0.310736	0.086445	3.59461	0.00806102	0.424497
hsa_circ:chrX:9757205-9841843	SHROOM2	2	1.99028	2.81083	0.708076	0.00800986	0.424497
hsa_circ:chr17:38183109-38183718	MED24	2	0.623035	0.369783	1.68487	0.00807075	0.424862
hsa_circ:chr1:151261004-151262016	ZNF687	2	0.710922	0.320815	2.21599	0.00808217	0.425315
hsa_circ:chr1:161192096-161193416	APOA2	3	0.0400954	0.0103087	3.88949	0.00809964	0.425377
hsa_circ:chr10:97250792-97261791	SORBS1	3	0.865554	1.43676	0.602434	0.00809013	0.425377
hsa_circ:chr15:43438691-43461875	TMEM62	45	0.0547484	0.0144052	3.80061	0.00810855	0.425377
hsa_circ:chr21:17966660-18003808	LINC00478	2	1.33428	2.07746	0.642268	0.00810742	0.425377
hsa_circ:chr3:139236385-139257725	RBP1	4	0.263479	0.47406	0.555792	0.00809545	0.425377
hsa_circ:chrX:153669970-153670141	GDI1	2	0.72525	0.323786	2.23991	0.0080962	0.425377
hsa_circ:chr10:102309545-102309694	HIF1AN	2	0.20003	0.109459	1.82744	0.00811995	0.425828
hsa_circ:chr5:14330887-14336836	TRIO	56	0.0699833	0.0160033	4.37306	0.0081356	0.426354
hsa_circ:chr11:46418414-46419493	AMBRA1	3	1.14179	0.744734	1.53316	0.00815487	0.426391
hsa_circ:chr16:48311249-48337216	LONP2	2908	0.97763	1.59468	0.613056	0.00815877	0.426391
hsa_circ:chr7:2284198-2290569	NUDT1	3	0.366927	0.09452	3.882	0.00815831	0.426391
hsa_circ:chr9:74810420-74823210	GDA	2	0.330567	0.656922	0.503206	0.00814633	0.426391
hsa_circ:chrX:138643015-138643682	F9	6	0.0611342	0.208241	0.293574	0.00814947	0.426391
hsa_circ:chr12:66539621-66547228	TMBIM4	123	0.126027	0.0574757	2.1927	0.00819751	0.426572
hsa_circ:chr15:64448077-64448284	SNX22	2	0.221138	0.101419	2.18043	0.00817821	0.426572
hsa_circ:chr17:38176038-38176606	MED24	2	0.647447	0.281591	2.29924	0.00818356	0.426572
hsa_circ:chr6:3737313-3739395	PXDC1	68	0.0863972	0.0130561	6.61738	0.00818688	0.426572
hsa_circ:chr9:88648197-88655783	GOLM1	61	0.070955	0.0203169	3.49242	0.00819493	0.426572
hsa_circ:chr12:65007701-65007895	RASSF3	3	0.11245	0.0407689	2.75823	0.00821827	0.427001
hsa_circ:chr2:197157289-197172809	HECW2	75	0.0929319	0.0217263	4.27739	0.00822365	0.427135
hsa_circ:chr11:62995933-62997568	SLC22A25	75	0.108093	0.00174695	61.8755	0.00823259	0.427453
hsa_circ:chr11:9166542-9173989	DENND5A	4	0.568948	0.31186	1.82437	0.00825163	0.428148
hsa_circ:chr8:109462052-109468159	EMC2	2786	1.86929	1.02652	1.821	0.00825561	0.428209
hsa_circ:chr14:23502577-23502883	PSMB5	393	1.39881	0.816843	1.71246	0.0082746	0.428421
hsa_circ:chr21:34713305-34715982	IFNAR1	38	0.0470621	0.00964158	4.88116	0.00827421	0.428421
hsa_circ:chr7:105121499-105135700	PUS7	51	0.0643593	0.0137019	4.6971	0.00827945	0.428421
hsa_circ:chr8:103372299-103373854	UBR5	6058	2.27549	1.41918	1.60339	0.00826814	0.428421
hsa_circ:chr20:1433138-1435777	NSFL1C	59	0.0749341	0.0155675	4.8135	0.00829779	0.428747
hsa_circ:chr6:152456239-152476177	SYNE1	2	0.409326	0.68732	0.59554	0.00830016	0.428747
hsa_circ:chr1:16952270-16969640	CROCCP2	7	1.74364	2.3423	0.744411	0.00832093	0.429104
hsa_circ:chr10:45480261-45487450	RASSF4	2	0.751525	0.448212	1.67672	0.00832964	0.429262
hsa_circ:chr1:214828584-214832371	CENPF	2	0.130488	0.02855	4.57052	0.00834213	0.429614
hsa_circ:chrX:20168672-20168872	RPS6KA3	4	3.46483	2.27803	1.52098	0.00835022	0.429885
hsa_circ:chr12:121757500-121758262	ANAPC5	12	0.234053	0.0971432	2.40936	0.0083545	0.429959
hsa_circ:chr1:155377933-155385714	ASH1L	122	0.126454	0.0564168	2.24142	0.0083602	0.429997
hsa_circ:chr2:144193170-144276933	ARHGAP15	25	0.00179538	0.0387068	0.046384	0.00836656	0.429997
hsa_circ:chr3:105478141-105478359	CBLB	2	0.0647044	0.154731	0.418172	0.00836573	0.429997
hsa_circ:chr3:175455094-175473206	NAALADL2	46	0.0738735	0.191333	0.386098	0.00836554	0.429997
hsa_circ:chr1:167889217-167889869	MPC2	3	0.255407	0.104426	2.44582	0.0083905	0.430848
hsa_circ:chr12:53344196-53344533	KRT18	2	0.437049	0.84979	0.514302	0.00839459	0.430848
hsa_circ:chr17:42271724-42275498	ATXN7L3	2	1.29629	0.738937	1.75426	0.00839592	0.430848
hsa_circ:chr2:241818271-241818510	AGXT	2	1.00081	1.93762	0.516515	0.00840299	0.430848
hsa_circ:chr5:70888753-70900295	MCCC2	493	0.418257	0.239856	1.74378	0.0083883	0.430848
hsa_circ:chr8:18592745-18662408	PSD3	2	1.57513	2.31635	0.680005	0.00840037	0.430848
hsa_circ:chr4:3101001-3109150	HTT	52	0.0549159	0.0235662	2.33028	0.00840715	0.430916
hsa_circ:chr1:176012322-176015460	RFWD2	200	0.209175	0.0745468	2.80595	0.0084206	0.431024
hsa_circ:chr17:7306398-7306691	C17orf61-PLSCR3	2	0.528314	0.93126	0.567311	0.00841623	0.431024
hsa_circ:chr21:35088736-35107509	ITSN1	2	0.189632	0.330973	0.572954	0.008415	0.431024
hsa_circ:chr1:154929765-154929964	PYGO2	2	0.438947	0.160321	2.73792	0.00844833	0.431231
hsa_circ:chr1:205740600-205742352	RAB7L1	11	0.297957	0.164646	1.80968	0.00846155	0.431231
hsa_circ:chr1:53370838-53371040	ECHDC2	2	1.47538	2.57573	0.5728	0.0084557	0.431231
hsa_circ:chr11:34120933-34121396	CAPRIN1	2	0.211918	0.115818	1.82976	0.00845036	0.431231
hsa_circ:chr12:91539550-91540003	DCN	2	0.036998	0.171314	0.215967	0.00844656	0.431231
hsa_circ:chr21:47783395-47801755	PCNT	23	0.473642	0.628802	0.753244	0.00845008	0.431231
hsa_circ:chr6:25916913-25924134	SLC17A2	24	0.00594283	0.0331484	0.17928	0.00844911	0.431231
hsa_circ:chr7:99042412-99045896	CPSF4	4	0.374939	0.13483	2.78084	0.00845238	0.431231
hsa_circ:chr9:131152161-131152302	URM1	2	0.824151	0.409208	2.01402	0.00846158	0.431231
hsa_circ:chr9:136597545-136597723	SARDH	2	1.22044	1.91997	0.635655	0.00845671	0.431231
hsa_circ:chr17:59821793-59857762	BRIP1	158	0.171581	0.0653741	2.6246	0.00847879	0.431501
hsa_circ:chr20:48256215-48257202	B4GALT5	182	0.190994	0.071464	2.67259	0.00847134	0.431501
hsa_circ:chr22:40814037-40814302	MKL1	2	0.200872	0.0972027	2.06653	0.00848392	0.431501
hsa_circ:chr6:155448624-155469468	TIAM2	2	0.0249157	0.00436196	5.71204	0.00848152	0.431501
hsa_circ:chr22:30126971-30127160	CABP7	2	0.130646	0.0646439	2.021	0.00849464	0.431901
hsa_circ:chr19:36124114-36124622	RBM42	2	1.08997	0.59817	1.82218	0.0085048	0.431983
hsa_circ:chr22:41863452-41863618	PHF5A	2	0.657234	0.247209	2.65862	0.00850264	0.431983
hsa_circ:chr5:76348531-76351421	AGGF1	3	0.0805973	0.0462325	1.7433	0.00850406	0.431983
hsa_circ:chr17:80721841-80772810	TBCD	69	0.0976981	0.00811118	12.0449	0.00850904	0.432054
hsa_circ:chr1:28362055-28374937	EYA3	104	0.116243	0.0359156	3.23655	0.00851701	0.432314
hsa_circ:chr9:102814699-102822454	ERP44	9	0.190863	0.0964141	1.97962	0.00852072	0.432358
hsa_circ:chr10:32150323-32150586	ARHGAP12	28	0.0363158	0.00638784	5.68514	0.00852493	0.432427
hsa_circ:chr1:196977737-196978066	CFHR5	2	0.327042	0.113341	2.88548	0.00854043	0.43278
hsa_circ:chr2:63206323-63217975	EHBP1	142	0.0629625	0.14933	0.421634	0.00854991	0.432785
hsa_circ:chr4:22390711-22399761	GPR125	24	0.748944	1.4451	0.518265	0.00854413	0.432785
hsa_circ:chr1:52959283-52975384	ZCCHC11	582	0.494763	0.245813	2.01276	0.00855657	0.432875
hsa_circ:chr1:52385599-52403084	RAB3B	8	0.116603	0.00312199	37.3489	0.00857752	0.433502
hsa_circ:chr2:15415608-15417225	NBAS	11	0.0158233	0.00167936	9.42221	0.00857595	0.433502
hsa_circ:chr1:71439980-71478167	PTGER3	4	0.00770422	0.0404594	0.190419	0.00858333	0.433507
hsa_circ:chr1:228336380-228336620	GUK1	4	0.381	0.200576	1.89953	0.00866028	0.433605
hsa_circ:chr1:36437625-36439112	EIF2C3	16	0.0243626	0	#DIV/0!	0.00863238	0.433605
hsa_circ:chr11:62601264-62607131	WDR74	3	1.11953	0.726504	1.54098	0.00864161	0.433605
hsa_circ:chr11:73843889-73872601	C2CD3	9	0.0138888	0	#DIV/0!	0.00866524	0.433605
hsa_circ:chr17:33466254-33467085	NLE1	14	0.59217	0.31699	1.86811	0.00859646	0.433605
hsa_circ:chr17:45479498-45494274	EFCAB13	33	0.201132	0.377555	0.532723	0.00865728	0.433605
hsa_circ:chr19:46206162-46206552	QPCTL	17	0.0241157	0.00174695	13.8045	0.00865277	0.433605
hsa_circ:chr2:136402949-136404706	R3HDM1	2	0.368314	0.205347	1.79361	0.00865131	0.433605
hsa_circ:chr2:171804860-171813069	GORASP2	5	0.091896	0.0250777	3.66445	0.00861146	0.433605
hsa_circ:chr2:64208780-64211153	VPS54	46	0.059867	0.00991025	6.04092	0.00862811	0.433605
hsa_circ:chr3:47361143-47364198	KLHL18	14	0.0227258	0	#DIV/0!	0.00864579	0.433605
hsa_circ:chr3:53901735-53910107	ACTR8	5	0.0781819	0.150658	0.518936	0.00861839	0.433605
hsa_circ:chr7:151372506-151450323	PRKAG2	3	2.68674	4.0019	0.671365	0.0086641	0.433605
hsa_circ:chr7:32582753-32599076	AVL9	7	0.010277	0	#DIV/0!	0.00863101	0.433605
hsa_circ:chr9:33036688-33037012	DNAJA1	4	0.609022	0.263655	2.30992	0.00865606	0.433605
hsa_circ:chr19:10172485-10173019	C3P1	77	0.0266291	0.0918619	0.289882	0.00866866	0.433633
hsa_circ:chr1:235582788-235594119	TBCE	100	0.11208	0.0339132	3.3049	0.00868115	0.433788
hsa_circ:chr15:71828805-71829356	THSD4	2	0.0237267	0.107427	0.220863	0.00868208	0.433788
hsa_circ:chr16:2312279-2314761	RNPS1	35	0.385688	0.22681	1.70049	0.00868319	0.433788
hsa_circ:chr18:742918-746051	YES1	2	0.0277508	0.010951	2.53408	0.00868192	0.433788
hsa_circ:chr17:79864859-79865079	PCYT2	3	0.60681	0.299571	2.0256	0.00868819	0.433895
hsa_circ:chr4:22737604-22750583	GBA3	11	0.0295077	0.13181	0.223866	0.00869698	0.434049
hsa_circ:chr20:2443282-2446465	SNRPB	2	1.85836	1.02041	1.82119	0.00870397	0.434223
hsa_circ:chr7:99017210-99022886	ATP5J2-PTCD1	2	0.809709	0.318969	2.53852	0.00870906	0.434223
hsa_circ:chr12:6463604-6471407	SCNN1A	2	0.211728	0.363199	0.582953	0.00872951	0.434245
hsa_circ:chr20:60708386-60709434	LSM14B	2	2.31053	1.60624	1.43848	0.00872864	0.434245
hsa_circ:chr9:37436695-37436939	GRHPR	11	0	0.0176708	0	0.00871773	0.434245
hsa_circ:chrX:66905852-66931531	AR	9	0.00197818	0.0130166	0.151973	0.00872152	0.434245
hsa_circ:chr8:56985713-56987056	RPS20	3	1.43264	0.783406	1.82873	0.00873359	0.434305
hsa_circ:chr16:48374413-48382201	LONP2	2	1.3987	2.25364	0.620638	0.00875365	0.434455
hsa_circ:chr17:33504514-33510601	UNC45B	2	0.0509305	0.119674	0.425577	0.0087497	0.434455
hsa_circ:chr20:21306917-21349228	XRN2	19	0.0676113	0.00496724	13.6114	0.00875378	0.434455
hsa_circ:chr7:135298907-135301995	NUP205	2	0.11227	0.0243274	4.61496	0.00875172	0.434455
hsa_circ:chr9:131696061-131696337	PHYHD1	123	0.0390861	0.147383	0.265201	0.00876092	0.434658
hsa_circ:chr19:47700490-47713981	SAE1	2	1.35247	0.775811	1.7433	0.00876702	0.434686
hsa_circ:chr17:47591527-47591711	NGFR	4	0.13545	0.425139	0.318601	0.00879604	0.435037
hsa_circ:chr18:72229282-72247507	CNDP1	2	0.0460679	0.254631	0.18092	0.00878622	0.435037
hsa_circ:chr2:74588540-74605372	DCTN1	3	2.32786	1.83967	1.26537	0.00879906	0.435037
hsa_circ:chr11:46515158-46529920	AMBRA1	532	0.500188	0.12407	4.03151	0.00884087	0.435592
hsa_circ:chr12:94603366-94676177	PLXNC1	2	0.116119	0.0305016	3.80698	0.00881986	0.435592
hsa_circ:chr19:41129509-41129987	LTBP4	107	0.73617	1.26388	0.58247	0.0088322	0.435592
hsa_circ:chr22:40666126-40669604	TNRC6B	235	0.142012	0.205111	0.692369	0.00881641	0.435592
hsa_circ:chr9:116723422-116779064	ZNF618	2	0.479136	0.850609	0.563285	0.00884266	0.435592
hsa_circ:chr17:27903540-27910055	GIT1	2	1.09133	0.707163	1.54325	0.00884676	0.435652
hsa_circ:chr2:31562544-31564194	XDH	2	0.209151	0.494654	0.422823	0.00886137	0.43623
hsa_circ:chr19:11507920-11513382	RGL3	2	0.326801	0.523827	0.623871	0.00887253	0.436596
hsa_circ:chr22:24056374-24057381	GUSBP11	97	0.105696	0.0370317	2.8542	0.00888031	0.436596
hsa_circ:chr4:186655253-186707029	SORBS2	2	2.80217	3.76269	0.744726	0.0088957	0.437105
hsa_circ:chr8:101936183-101937267	YWHAZ	150	0.929168	0.389516	2.38544	0.00889929	0.437105
hsa_circ:chr2:220073148-220073771	ZFAND2B	2	0.387744	0.224485	1.72726	0.00890784	0.437242
hsa_circ:chr11:10789890-10792179	CTR9	4	0.219881	0.0907319	2.42342	0.00893327	0.4375
hsa_circ:chr17:30310018-30315516	SUZ12	1237	0.89124	0.512806	1.73797	0.00893035	0.4375
hsa_circ:chr20:2636241-2637195	NOP56	2	0.967422	0.522515	1.85147	0.00892733	0.4375
hsa_circ:chr8:28206642-28242845	ZNF395	2	1.38028	2.18395	0.632009	0.0089332	0.4375
hsa_circ:chr12:49317565-49319461	FKBP11	12	0.940987	0.415153	2.2666	0.0089397	0.437673
hsa_circ:chr10:113928070-113942649	GPAM	28	0.0322174	0.0117067	2.75204	0.00894262	0.437675
hsa_circ:chr7:117144307-117199709	CFTR	9	0	0.0148233	0	0.00894635	0.437717
hsa_circ:chr2:27430507-27435014	SLC5A6	11	1.53777	0.794304	1.936	0.00895628	0.43792
hsa_circ:chr5:137320946-137324004	FAM13B	6487	2.34064	1.73165	1.35168	0.00895394	0.43792
hsa_circ:chr8:98739987-98740143	MTDH	2	0.10213	0.0307127	3.32534	0.00896064	0.437992
hsa_circ:chr1:160183653-160184035	PEA15	3	1.36465	0.586845	2.32541	0.00897949	0.437997
hsa_circ:chr1:26149510-26153317	FAM54B	2	0.479911	0.725423	0.66156	0.00896748	0.437997
hsa_circ:chr11:58711016-58722826	GLYATL1	5	0.022767	0.0920856	0.247238	0.00897165	0.437997
hsa_circ:chr15:91482961-91486312	UNC45A	2	0.387415	0.160637	2.41173	0.00898093	0.437997
hsa_circ:chr4:1902353-1952930	WHSC1	83	0.308167	0.025114	12.2707	0.00897985	0.437997
hsa_circ:chr18:60511689-60527834	PHLPP1	3	0.863924	1.27544	0.677352	0.00899033	0.438314
hsa_circ:chr1:8601273-8617582	RERE	844	0.642332	0.407323	1.57696	0.00902259	0.438386
hsa_circ:chr10:49609655-49618211	MAPK8	210	0.208321	0.0983201	2.11881	0.00903063	0.438386
hsa_circ:chr11:121454167-121466481	SORL1	31	0.0115423	0.0373518	0.309017	0.00902009	0.438386
hsa_circ:chr11:47660251-47660603	MTCH2	8	0.510772	0.323025	1.58122	0.00899787	0.438386
hsa_circ:chr18:76856476-76936907	ATP9B	70	0.0823923	0.0191086	4.3118	0.00902187	0.438386
hsa_circ:chr19:19014077-19021880	COPE	2	1.38007	0.780676	1.76778	0.00903222	0.438386
hsa_circ:chr19:50983378-50984019	EMC10	6	4.73224	3.8083	1.24261	0.00900138	0.438386
hsa_circ:chr20:34430495-34446303	PHF20	130	0.166053	0.0229207	7.24467	0.00900195	0.438386
hsa_circ:chr4:72384118-72384291	SLC4A4	2	0.0511509	0.152419	0.335594	0.00903036	0.438386
hsa_circ:chrX:40035586-40035781	BCOR	2	0.107305	0.0437827	2.45085	0.00900562	0.438386
hsa_circ:chr16:88008654-88039871	BANP	113	0.119152	0.0485505	2.45419	0.00904337	0.438787
hsa_circ:chr15:43120126-43132631	TTBK2	1246	0.855922	0.544278	1.57258	0.00908941	0.440458
hsa_circ:chr17:40024962-40028435	ACLY	4	0.618629	0.249346	2.48101	0.00908919	0.440458
hsa_circ:chr11:67842202-67888442	CHKA	2	0.226699	0.0918358	2.46853	0.00912878	0.440689
hsa_circ:chr14:99924616-99932150	SETD3	4658	1.96086	1.41387	1.38687	0.0091217	0.440689
hsa_circ:chr16:56782146-56792567	NUP93	6	0.175037	0.0938023	1.86602	0.00911577	0.440689
hsa_circ:chr17:61823426-61823833	CCDC47	2	1.85931	1.26466	1.47021	0.00912881	0.440689
hsa_circ:chr2:179981301-179982340	SESTD1	45	0.13124	0.025648	5.11697	0.00912901	0.440689
hsa_circ:chr2:218745621-218765235	TNS1	16	0.634609	0.987225	0.642821	0.00911769	0.440689
hsa_circ:chr2:88424013-88427576	FABP1	3	2.86525	4.0087	0.714759	0.00912381	0.440689
hsa_circ:chr5:179132680-179134191	CANX	103	0.124344	0.0271946	4.57239	0.00909978	0.440689
hsa_circ:chr17:67053782-67058277	ABCA9	2	0.292211	0.519167	0.562846	0.00913452	0.440815
hsa_circ:chr1:212216335-212220759	DTL	3	0.101056	0.0174042	5.80641	0.00915156	0.441076
hsa_circ:chr2:160626828-160627140	LY75-CD302	2	0.584975	0.847391	0.690325	0.00915047	0.441076
hsa_circ:chr3:143704385-143708679	C3orf58	602	0.540216	0.149483	3.61389	0.00916103	0.441161
hsa_circ:chr1:151611364-151641111	SNX27	167	0.201493	0.0308402	6.53347	0.00917319	0.441418
hsa_circ:chr1:206649524-206653876	IKBKE	4	0.845816	0.478398	1.76802	0.00918576	0.441603
hsa_circ:chr7:148514969-148516779	EZH2	9	0.0141325	0	#DIV/0!	0.00918439	0.441603
hsa_circ:chr8:100286426-100287482	VPS13B	844	0.685712	0.338553	2.02542	0.00918078	0.441603
hsa_circ:chr6:135360711-135363256	HBS1L	43	0.0548141	0.0109196	5.0198	0.0092009	0.442191
hsa_circ:chr21:44473676-44474167	CBS	3	0.387742	0.727737	0.532806	0.00921652	0.442381
hsa_circ:chr1:3739738-3750599	CEP104	2	0.455189	0.318638	1.42855	0.00921997	0.442407
hsa_circ:chr1:68425553-68425934	GNG12-AS1	2	0.0821413	0.243874	0.336819	0.00922776	0.442446
hsa_circ:chr9:140069947-140070159	ANAPC2	2	0.468579	0.177018	2.64707	0.009224	0.442446
hsa_circ:chr18:32428260-32444026	DTNA	38	0.0583586	0	#DIV/0!	0.00925065	0.442899
hsa_circ:chr7:135614560-135636378	MTPN	2	0.491644	0.185339	2.65268	0.00926429	0.443338
hsa_circ:chr2:135010666-135012215	MGAT5	530	0.460459	0.244199	1.88559	0.00928341	0.443489
hsa_circ:chr1:225718256-225755116	ENAH	47	0.0695371	0	#DIV/0!	0.00933899	0.443866
hsa_circ:chr10:32132389-32150586	ARHGAP12	44	0.0662503	0.00167936	39.4497	0.00933475	0.443866
hsa_circ:chr11:62947303-62948247	SLC22A25	4	0.0899167	0.222882	0.403428	0.00932761	0.443866
hsa_circ:chr14:23502830-23504090	PSMB5	2	1.19485	0.753843	1.58501	0.00934786	0.443866
hsa_circ:chr14:81329101-81372425	CEP128	107	0.120461	0.0372023	3.23799	0.00933161	0.443866
hsa_circ:chr16:30125458-30125791	MAPK3	2	0.173957	0.0963249	1.80594	0.00931168	0.443866
hsa_circ:chr17:59445688-59469482	BCAS3	2	0.647157	0.44639	1.44976	0.00934343	0.443866
hsa_circ:chr19:45525311-45537786	RELB	3	0.771609	0.233999	3.29749	0.00935221	0.443866
hsa_circ:chr19:5238930-5246056	PTPRS	2	0.298152	0.59223	0.50344	0.0093527	0.443866
hsa_circ:chr2:63058154-63101667	EHBP1	29	0.00323062	0.0438441	0.0736844	0.00932491	0.443866
hsa_circ:chr21:44424436-44445057	PKNOX1	60	0.0764609	0.0135457	5.64467	0.00931995	0.443866
hsa_circ:chr5:68651476-68662422	TAF9	16	0.225586	0.0677378	3.33028	0.00931516	0.443866
hsa_circ:chr8:28217109-28218659	ZNF395	50	0.0153765	0.0638655	0.240763	0.00933251	0.443866
hsa_circ:chr9:36246028-36249394	GNE	72	0.0337689	0.0748926	0.450897	0.00932192	0.443866
hsa_circ:chr1:161293404-161326630	SDHC	10	1.14829	0.733221	1.56609	0.00938474	0.443999
hsa_circ:chr1:52135106-52139243	OSBPL9	2	0.22286	0.475277	0.468905	0.0093842	0.443999
hsa_circ:chr12:51318953-51319194	METTL7A	4	2.58001	3.35241	0.769597	0.00937524	0.443999
hsa_circ:chr2:200233328-200298237	SATB2	767	0.669776	0.125661	5.33003	0.00938054	0.443999
hsa_circ:chr2:43015669-43016306	HAAO	2	0.163541	0.456942	0.357904	0.00937253	0.443999
hsa_circ:chr20:48760039-48767852	TMEM189	30	0.192299	0.0933439	2.06011	0.00937831	0.443999
hsa_circ:chr12:109678883-109685508	ACACB	30	0.00628019	0.0426728	0.147171	0.00940129	0.444643
hsa_circ:chr1:225190485-225195246	DNAH14	24	0.0369938	0	#DIV/0!	0.00940683	0.444687
hsa_circ:chr1:246890194-246903603	SCCPDH	672	0.618435	0.205849	3.00431	0.0094326	0.445297
hsa_circ:chr10:30317493-30336666	KIAA1462	2	0.0588439	0.0169193	3.47792	0.00943271	0.445297
hsa_circ:chr4:156824861-156825275	TDO2	2	0.0617693	0.189599	0.325789	0.00943242	0.445297
hsa_circ:chr6:51695659-51735437	PKHD1	109	0.0341956	0.132697	0.257697	0.0094324	0.445297
hsa_circ:chr5:38991051-39003724	RICTOR	1877	1.1841	0.461606	2.56517	0.00943822	0.445418
hsa_circ:chr10:123310804-123315059	FGFR2	23	0.00179538	0.0354181	0.0506909	0.00948126	0.445447
hsa_circ:chr13:42439872-42443325	VWA8	147	0.385697	0.11784	3.27305	0.00945345	0.445447
hsa_circ:chr14:24775325-24775572	CIDEB	2	1.10184	1.79005	0.615536	0.00947763	0.445447
hsa_circ:chr16:27341387-27345738	IL4R	9	0	0.0142211	0	0.00949163	0.445447
hsa_circ:chr17:79863054-79863257	PCYT2	6	0.13879	0.0234561	5.91701	0.00945644	0.445447
hsa_circ:chr18:57133971-57147470	CCBE1	3	0.0111389	0.0568071	0.196082	0.00948983	0.445447
hsa_circ:chr18:9195549-9221997	ANKRD12	293	0.308254	0.0927189	3.32461	0.00945854	0.445447
hsa_circ:chr20:524075-524265	CSNK2A1	2	0.642067	0.353098	1.81838	0.00945342	0.445447
hsa_circ:chr6:147885530-147887079	SAMD5	2	0.108316	0.309323	0.35017	0.00944738	0.445447
[truncated: 90,207 more rows]

## Sheet: S4
Table S4. The expression level of 42 dysregulated circRNAs in 10 pairs of human HCC tumor and matched peritumor tissues
No.	CircRNA position (hg19)	Gene symbol	Back-splicing reads	HCC tissues											Peritumor tissues											PRM mean		Fold change (HCC/peritumor)	Regulation in HCC	padj
				1232-1_RPM	1263-1_RPM	1302-1_RPM	1329-1_RPM	1340-1_RPM	1495-1_RPM	1497-1_RPM	1517-1_RPM	1522-1_RPM	1559-1_RPM		1232-2_RPM	1263-2_RPM	1302-2_RPM	1329-2_RPM	1340-2_RPM	1495-2_RPM	1497-2_RPM	1517-2_RPM	1522-2_RPM	1559-2_RPM		HCC	Peritumor
1	hsa_circ:chr14:73181131-73198642	DPF3	306	0.0474418	0.0210264	0.0276122	0.0339683	0.0444924	0.0432127	0.100179	0.0376988	0.0718449	0.0100607		0.441615	0.414206	0.187478	0.345773	0.330504	0.339546	0.43246	0.22804	0.125281	0.214875		0.165507	0.35522	0.16139	down	0.0302017
2	hsa_circ:chr6:90556281-90566918	CASP8AP2	180	0.0759069	0.105132	0.110449	0.124551	0.111231	0.291686	0.21288	0.188494	0.0239483	0.181093		0	0	0.0351522	0.0115258	0	0.128793	0.128569	0.103655	0.0192741	0.112554		0.268277	1.96578	2.56102	up	0.0493222
3	hsa_circ:chr9:136302869-136303486	ADAMTS13	83	0.256186	0.147185	0.0414183	0.634076	0.333693	0.507749	0.588551	0.0565481	0.155664	0.160971		1.50602	2.15631	1.49983	1.79802	1.9576	2.75149	1.65971	1.60664	1.25281	1.28925		0.318779	1.64524	0.240824	down	0.00333999
4	hsa_circ:chr7:33976901-34014396	BMPER	58	0	0	0.0138061	0.0679367	0.0667385	0.0216063	0.0375671	0.0471235	0.0478966	0		0.135882	0.182738	0.0820218	0.195938	0.15254	0.234169	0.233762	0.124385	0.250563	0.194411		2.38333	0.236604	0.180628	down	0.02488
5	hsa_circ:chr12:96383620-96384310	HAL	26	0.104372	0.0315396	0.303734	2.07207	0.489416	3.7487	3.55635	0.0848222	0.371199	0.694188		6.13732	15.1307	4.89787	8.33312	9.83884	19.038	18.2919	14.0141	7.57471	3.64265		0.442033	1.99576	0.251833	down	0.0166554
6	hsa_circ:chr19:16006316-16008422	CYP4F2	24	1.66046	0.630791	0.828367	1.52858	1.72408	0.475339	0.889087	0.376988	0.34725	0.593581		6.79408	2.11976	5.08535	6.00492	4.74146	4.03942	4.69862	2.40478	3.76808	2.39433		0.132627	0.708166	0.380476	down	0.00333999
7	hsa_circ:chr4:84015831-84029103	PLAC8	22	0.00948836	0.105132	0.0138061	0.0679367	0.100108	0.0432127	0.21288	0.0188494	0.0119741	0		0.396321	0.353294	0.632739	0.357298	0.216098	0.30442	0.37402	0.393887	0.424029	0.419519		0.415591	1.35716	0.169419	down	0.0443754
8	hsa_circ:chr12:56868328-56872046	GLS2	19	0	0.0630791	0.0276122	0.158519	0.0556155	0	0.125224	0.00942469	0.0957932	0.0201214		0.509556	0.86496	0.456978	0.691545	0.546602	1.14743	0.362332	0.549369	0.530037	0.245572		1.08289	3.20862	0.11667	down	0.044185
9	hsa_circ:chr6:39161945-39163763	KCNK5	14	0.531348	0.126158	0.0138061	0.430266	0.800863	0.248473	0.0751342	0.197919	0.107767	0.0603642		2.35528	3.19183	0.691326	1.39462	2.78386	1.61577	1.21556	1.47189	1.14681	1.23809		0.112634	0.599351	0.222879	down	0.0118477
10	hsa_circ:chr3:42567379-42573825	VIPR1	12	0.0284651	0.0420528	0.0552245	0.0566139	0.166846	0.0432127	0.21288	0.00942469	0.107767	0		0.758672	0.730952	0.398392	0.737648	0.432197	0.515173	0.350643	0.290233	0.443303	0.552537		0.298258	1.16109	0.164188	down	0.0443754
11	hsa_circ:chr19:15586349-15587419	PGLYRP2	9	0.104372	2.0711	0.317541	1.47196	2.51382	1.91216	1.08945	0.612605	0.49094	2.20329		8.76436	6.96841	7.11246	7.82599	7.16939	9.94049	9.42062	5.06871	9.95505	12.2172		0.615551	1.81108	0.337494	down	0.0118477
12	hsa_circ:chr18:57105343-57107048	CCBE1	7	0	0.0105132	0.0414183	0.0792595	0.0778616	0	0.125224	0	0.179612	0.0402428		0.249116	0.231468	0.234348	0.288144	0.330504	0.245878	0.128569	0.165847	0.346933	0.266036		0.122917	0.508047	0.237745	down	0.0302017
13	hsa_circ:chr7:45956147-45957038	IGFBP3	7	0.0853952	0.052566	0.0690306	0.577462	0.367062	0.183654	0.889087	0.32044	0.922009	0.43261		3.14792	2.29032	5.06192	3.10043	1.67794	2.57586	2.53632	2.05236	4.81852	3.99054		0.288081	0.0967259	0.221486	down	0.0142484
14	hsa_circ:chr4:100047745-100063931	ADH4	5	0.123349	0.399501	0.0828367	0.0452911	0.389308	0	0.237925	0	0	0.0503035		1.6872	0.682222	0.984261	1.23326	0.800836	0.854718	0.935049	1.16093	0.828785	0.726484		0.0650733	0.750197	0.172123	down	0.0323799
15	hsa_circ:chr1:27238340-27238577	NR0B2	4	0.00948836	0.23129	0.0276122	0.113228	0.222462	0.0540159	0.0626118	0.0282741	0.083819	0.0804856		0.62279	0.402024	0.410109	0.345773	0.53389	0.386379	0.210386	0.238405	0.626407	0.511608		0.189351	0.0739358	0.24194	down	0.048412
16	hsa_circ:chr10:131402184-131402761	MGMT	4	0.0189767	0.0420528	0.0552245	0.147196	0.244708	0.378111	0.100179	0	0.0718449	0.211275		0.271763	0.255833	0.140609	0.265092	0.317792	0.573715	0.268827	0.0725582	0.289111	0.399054		0.0425786	0.235725	0.465929	down	0.0443754
17	hsa_circ:chr14:100792125-100792565	SLC25A47	4	0.104372	1.53493	0.0690306	2.5363	3.40367	2.09582	1.18962	0.0471235	0.526862	0.100607		5.26541	7.91865	8.72946	9.0823	4.39824	8.68768	10.0401	7.81555	13.0871	10.5698		0.168454	0.978683	0.284229	down	0.0478829
18	hsa_circ:chr1:47606452-47611825	CYP4A22	3	0.455441	0.441554	0.262316	1.2908	1.22354	0.723812	0.738819	0.0376988	0.275405	0.332003		3.8613	2.46087	2.10913	4.44894	1.53811	2.88028	2.94541	0.673754	2.0045	4.08263		0.347312	1.44218	0.33988	down	0.0410312
19	hsa_circ:chr12:56754955-56755968	APOF	3	0.00948836	0.599252	0.0552245	0.441589	0.333693	0.151244	0.676207	0.103672	0.0478966	1.62983		1.48337	2.96036	1.72246	2.02853	1.05507	2.17778	2.8519	1.73103	1.61902	3.31522		0.308839	1.38568	0.267519	down	0.00462991
20	hsa_circ:chr20:49218609-49219181	FAM65C	3	0.00948836	0.0315396	0.0414183	0.0679367	0.0444924	0.064819	0.225402	0.0848222	0.179612	0.241457		0.58882	0.755317	0.738196	0.564762	0.762701	1.12401	0.56103	0.269502	0.481852	0.624162		0.30033	1.53896	0.187282	down	0.0478829
21	hsa_circ:chr1:153634685-153634847	ILF2	2	0.189767	0.210264	0.220898	0.237778	0.32257	0.302489	0.125224	0.32044	0.167638	0.201214		0.0566173	0.0121825	0.0117174	0.046103	0.0127117	0.0468339	0.0233762	0.0207309	0.0289111	0.102322		0.0613877	0.380368	5.84231	up	0.0286597
22	hsa_circ:chr10:6255586-6268328	PFKFB3	2	0.910882	0.98824	0.151867	1.16625	0.556155	0.194457	0.601073	0.631454	0.598707	0.402428		2.63837	2.10758	1.42952	3.25026	2.47878	2.77491	1.29738	1.39934	2.43817	1.68831		0.853353	3.38857	0.411564	down	0.0205747
23	hsa_circ:chr10:6268155-6275097	PFKFB3	2	0.455441	0.599252	0.0690306	0.588785	0.433801	0.226867	0.500894	0.537207	0.215535	0.0503035		1.16632	0.986786	0.984261	1.71734	1.13134	1.53381	0.736351	1.11947	1.33955	0.624162		0.881444	2.31669	0.404301	down	0.046047
24	hsa_circ:chr11:46404202-46405147	MDK	2	8.72929	12.2479	5.52245	5.09525	1.8798	2.61437	2.44186	8.3597	2.0835	1.82099		0.0905877	0.134008	0.222631	0.161361	0.177963	0.245878	0.140257	0.103655	0.308385	0.214875		0.0793679	0.46847	10.073	up	0.0431594
25	hsa_circ:chr11:75438480-75440034	MOGAT2	2	0.123349	0.567712	0.110449	0.215133	0.344816	0.0108032	0.225402	0.0565481	0.131716	0.321942		2.40057	1.10861	1.38265	1.23326	1.63981	1.00693	1.15712	1.04691	2.03341	1.42227		0.0762372	0.653444	0.208645	down	0.0166554
26	hsa_circ:chr12:56865277-56869466	GLS2	2	0.0664185	0	0.0552245	0.271747	0.444924	0.0864254	0.250447	0.0282741	0.227509	0.130789		1.22293	1.18171	0.984261	1.46377	1.79235	1.2411	0.701287	0.943256	1.18535	0.562769		0.0980192	0.596995	0.187061	down	0.00985004
27	hsa_circ:chr14:100789988-100790270	SLC25A47	2	0.0189767	0.567712	0.0138061	0.317038	0.378185	0.464536	0.350626	0	0.275405	0.0503035		1.72117	1.15734	0.515565	1.08342	0.902529	1.67431	1.51946	1.22312	1.25281	2.13852		0.0757296	0.318534	0.249557	down	0.0479256
28	hsa_circ:chr16:67976574-67976879	LCAT	2	0.702139	1.30364	0.0690306	0.532171	1.36814	1.30718	0.363148	0.103672	0.131716	0.553338		3.61218	1.93702	2.02711	2.47804	2.32624	2.96224	1.95192	0.932891	2.32252	1.52459		0.911872	3.20823	0.397167	down	0.0479256
29	hsa_circ:chr19:15582827-15587091	PGLYRP2	2	0.0189767	0.388988	0.0414183	0.271747	0.667385	0.572568	0.187835	0.197919	0.155664	0.482914		1.61926	1.68119	1.617	1.5214	1.70336	1.94361	1.61296	1.02618	2.59236	1.48366		0.426483	1.59421	0.254341	down	0.0118477
30	hsa_circ:chr19:35775690-35776004	HAMP	2	0.0189767	0.0210264	0.0276122	0.905823	0.800863	0	0.363148	0.0376988	0.155664	0.0704249		5.91085	1.82738	4.99161	1.95938	3.36859	2.96224	2.10386	4.03216	1.50338	2.52734		0.593362	1.84236	0.136474	down	0.0395283
31	hsa_circ:chr19:54759226-54759985	LILRB5	2	0.0759069	0.325909	0	0.441589	0.46717	0.313292	0.613596	0.169644	0.155664	0.160971		0.758672	0.657857	0.937392	1.01427	1.06778	0.983511	1.09868	0.756678	1.28173	0.706019		0.200345	1.07102	0.354392	down	0.0238137
32	hsa_circ:chr20:49232539-49247393	FAM65C	2	0	0.052566	0.0276122	0.0792595	0.0444924	0.0540159	0.0375671	0.0376988	0.083819	0		0.577497	0.584762	0.2695	0.449505	0.394062	0.45663	0.257139	0.217674	0.212015	0.388822		0.358325	1.40884	0.1274	down	0.0323799
33	hsa_circ:chr3:126224544-126229637	UROC1	2	0.0284651	0.23129	0.179479	0.713335	1.65734	1.54485	0.85152	0.0565481	0.28738	0.402428		2.37793	2.13194	1.44124	4.1147	4.32197	4.46093	2.79346	1.54445	2.69837	1.56552		0.264542	1.26791	0.322067	down	0.00333999
34	hsa_circ:chr4:74285291-74287037	ALB	2	0.778045	0.220777	0.124255	0.747304	0.734124	0.594174	0.751342	0.311015	0.20356	0.674067		1.66455	1.94921	2.00367	1.30241	1.86862	1.92019	1.68309	1.63774	1.97559	1.82132		0.0530684	0.471743	0.39183	down	0.0302017
35	hsa_circ:chr4:74286817-74287043	ALB	2	0.0759069	0.0210264	0.0138061	0.0339683	0.0889847	0.0324095	0.0500894	0.00942469	0.0119741	0.0402428		0.283087	0.255833	0.292935	0.242041	0.495755	0.550298	0.385708	0.632292	0.318022	0.470679		0.668927	1.62533	0.112494	down	0.0166554
36	hsa_circ:chr5:176001084-176002210	CDHR2	2	0	0	0.0138061	0.181165	0.100108	0.0216063	0.0876565	0.0188494	0.0119741	0.0402428		0.736025	0.487302	0.632739	1.64818	0.940664	0.667383	0.549341	0.310964	0.703503	0.450215		0.332682	0.938741	0.0867415	down	0.0166554
37	hsa_circ:chr6:160551136-160564681	SLC22A1	2	0.123349	0.872595	0	0.40762	0.166846	0.0756222	0.350626	0.0282741	0.0359224	0.704249		2.88748	2.01012	2.44894	3.64214	2.94911	2.54074	1.61296	1.04691	2.24543	0.972055		0.296563	0.0507613	0.193758	down	0.0478829
38	hsa_circ:chr6:39158406-39158753	KCNK5	2	0.351069	0.126158	0.0276122	0.475557	0.689632	0.162048	0.100179	0.433536	0.0239483	0.0804856		2.04955	1.88829	0.597587	1.19868	2.21183	1.32306	0.935049	0.963987	1.0408	0.746948		0.576902	1.47233	0.256878	down	0.0166554
39	hsa_circ:chr6:41898009-41898372	BYSL	2	0.0948836	0.157698	0.110449	0.20381	0.311447	0.324095	0.237925	0.122521	0.275405	0.412489		0.0113235	0.0365476	0.0937392	0	0.114405	0.15221	0.0584406	0.0103655	0.0578222	0.173947		0.0584663	0.458919	2.97833	up	0.044185
40	hsa_circ:chr8:26623505-26623788	ADRA1A	2	0.00948836	0.252317	0.0276122	0.0792595	0.111231	0.0432127	0.0876565	0.0188494	0.0718449	0.130789		0.452939	0.743135	0.234348	0.633917	0.597449	0.796176	0.783104	0.165847	0.346933	0.552537		0.435643	1.07752	0.187927	down	0.0302017
41	hsa_circ:chr9:136304487-136310940	ADAMTS13	2	0.11386	0.241803	0.0828367	0.588785	0.222462	0.216063	0.701252	0.0659728	0.167638	0.0704249		2.80822	2.10758	1.93337	1.71734	2.072	3.06762	2.05711	0.953621	1.45519	1.48366		0.653617	1.6457	0.19515	down	0.0118477
42	hsa_circ:chr9:136309984-136321841	ADAMTS13	2	0.246697	0.304883	0.138061	0.622753	0.967709	0.162048	0.513417	0.282741	0.131716	0.181093		1.76646	1.55937	1.72246	1.55598	1.79235	2.45878	1.26232	1.1091	1.52265	1.12554		0.296146	1.18669	0.306222	down	0.0238137

## Sheet: S6
Table S6. The information of 39 potential downstream genes of circADAMTS13/miR-484 signaling axis
ID	Gene position (hg19)			Gene strand	Gene symbol	FPKM mean		Fold Change (ex-/mock）	p-value	Regulation	Gene biotype	Gene description
	Chr	gene_start	gene_end			ex-circADAMTS13	mock					gene_description
ENSG00000196616	4	99304964	99352760	-	ADH1B	0.989275	31.3098	-4.81704	3.68e-06	Down	protein_coding	alcohol dehydrogenase 1B (class I), beta polypeptide [Source:HGNC Symbol;Acc:HGNC:250]
ENSG00000237330	1	1070966	1074307	-	RNF223	15.8413	1.39e-17	6.9971	0.000193974	Up	protein_coding	ring finger protein 223 [Source:HGNC Symbol;Acc:HGNC:40020]
ENSG00000242950	7	92468380	92477986	-	ERVW-1	11.8808	1.39e-17	6.58582	0.00143701	Up	protein_coding	endogenous retrovirus group W member 1, envelope [Source:HGNC Symbol;Acc:HGNC:13525]
ENSG00000072195	2	219434846	219498287	+	SPEG	45.5453	13.1304	1.78479	0.00319623	Up	protein_coding	SPEG complex locus [Source:HGNC Symbol;Acc:HGNC:16901]
ENSG00000185507	11	612553	615999	-	IRF7	92.0815	34.3397	1.4198	0.00503336	Up	protein_coding	interferon regulatory factor 7 [Source:HGNC Symbol;Acc:HGNC:6122]
ENSG00000260287	17	36323884	36334759	+	TBC1D3G	22.7722	5.05068	2.14564	0.00716778	Up	protein_coding	TBC1 domain family member 3G [Source:HGNC Symbol;Acc:HGNC:29860]
ENSG00000143786	1	224434660	224740549	+	CNIH3	237.631	106.047	1.16309	0.00961363	Up	protein_coding	cornichon family AMPA receptor auxiliary protein 3 [Source:HGNC Symbol;Acc:HGNC:26802]
ENSG00000164692	7	94394561	94431232	+	COL1A2	1.39e-17	8.08057	-6.03653	0.0127308	Down	protein_coding	collagen type I alpha 2 chain [Source:HGNC Symbol;Acc:HGNC:2198]
ENSG00000170075	1	202122858	202133592	+	GPR37L1	10.8906	1.01083	3.27895	0.0134121	Up	protein_coding	G protein-coupled receptor 37 like 1 [Source:HGNC Symbol;Acc:HGNC:14923]
ENSG00000277224	6	26199520	26200715	+	HIST1H2BF	0.989275	11.1105	-3.33267	0.0134121	Down	protein_coding	histone cluster 1 H2B family member f [Source:HGNC Symbol;Acc:HGNC:4752]
ENSG00000157168	8	31639386	32767959	+	NRG1	22.7722	6.06064	1.88843	0.0143802	Up	protein_coding	neuregulin 1 [Source:HGNC Symbol;Acc:HGNC:7997]
ENSG00000183682	1	39491646	39525935	+	BMP8A	15.8413	3.03075	2.33944	0.0144854	Up	protein_coding	bone morphogenetic protein 8a [Source:HGNC Symbol;Acc:HGNC:21650]
ENSG00000168928	16	75204096	75207185	-	CTRB2	17.8216	4.04071	2.10743	0.0164929	Up	protein_coding	chymotrypsinogen B2 [Source:HGNC Symbol;Acc:HGNC:2522]
ENSG00000143147	1	168079543	168137667	-	GPR161	28.713	9.09054	1.64601	0.0166546	Up	protein_coding	G protein-coupled receptor 161 [Source:HGNC Symbol;Acc:HGNC:23694]
ENSG00000241106	6	32812763	32817048	-	HLA-DOB	9.90049	1.01083	3.14308	0.0215665	Up	protein_coding	major histocompatibility complex, class II, DO beta [Source:HGNC Symbol;Acc:HGNC:4937]
ENSG00000148408	9	137877789	138124624	+	CACNA1B	6.93009	1.39e-17	5.81891	0.0226768	Up	protein_coding	calcium voltage-gated channel subunit alpha1 B [Source:HGNC Symbol;Acc:HGNC:1389]
ENSG00000164509	5	55851379	55922853	+	IL31RA	1.39e-17	7.07061	-5.84702	0.0226768	Down	protein_coding	interleukin 31 receptor A [Source:HGNC Symbol;Acc:HGNC:18969]
ENSG00000076344	16	268301	275980	-	RGS11	22.7722	7.07061	1.67021	0.0261053	Up	protein_coding	regulator of G protein signaling 11 [Source:HGNC Symbol;Acc:HGNC:9993]
ENSG00000103710	15	65053337	65076690	-	RASL12	1.97941	12.1204	-2.54007	0.0270427	Down	protein_coding	RAS like family 12 [Source:HGNC Symbol;Acc:HGNC:30289]
ENSG00000134321	2	6865806	6898239	+	RSAD2	10.8906	30.2998	-1.46555	0.0331737	Down	protein_coding	radical S-adenosyl methionine domain containing 2 [Source:HGNC Symbol;Acc:HGNC:30908]
ENSG00000132010	19	12092843	12140407	-	ZNF20	19.8018	6.06064	1.68797	0.0339102	Up	protein_coding	zinc finger protein 20 [Source:HGNC Symbol;Acc:HGNC:12992]
ENSG00000157927	7	4797055	4883719	-	RADIL	46.5354	20.2002	1.19902	0.0342372	Up	protein_coding	Rap associating with DIL domain [Source:HGNC Symbol;Acc:HGNC:22226]
ENSG00000160323	9	133414358	133459402	+	ADAMTS13	330.703	175.735	0.911667	0.0371607	Up	protein_coding	ADAM metallopeptidase with thrombospondin type 1 motif 13 [Source:HGNC Symbol;Acc:HGNC:1366]
ENSG00000166741	11	114257787	114313285	+	NNMT	1.39e-17	6.06064	-5.6288	0.0409646	Down	protein_coding	nicotinamide N-methyltransferase [Source:HGNC Symbol;Acc:HGNC:7861]
ENSG00000116132	1	170662728	170739419	+	PRRX1	1.39e-17	6.06064	-5.6288	0.0409646	Down	protein_coding	paired related homeobox 1 [Source:HGNC Symbol;Acc:HGNC:9142]
ENSG00000140470	15	99971589	100342005	-	ADAMTS17	1.39e-17	6.06064	-5.6288	0.0409646	Down	protein_coding	ADAM metallopeptidase with thrombospondin type 1 motif 17 [Source:HGNC Symbol;Acc:HGNC:17109]
ENSG00000157851	2	26847747	26950351	+	DPYSL5	5.93995	1.39e-17	5.60077	0.0409646	Up	protein_coding	dihydropyrimidinase like 5 [Source:HGNC Symbol;Acc:HGNC:20637]
ENSG00000258986	14	104474678	104605647	-	TMEM179	1.39e-17	6.06064	-5.6288	0.0409646	Down	protein_coding	transmembrane protein 179 [Source:HGNC Symbol;Acc:HGNC:20137]
ENSG00000187848	12	132618780	132622386	+	P2RX2	5.93995	1.39e-17	5.60077	0.0409646	Up	protein_coding	purinergic receptor P2X 2 [Source:HGNC Symbol;Acc:HGNC:15459]
ENSG00000100604	14	92923080	92935293	+	CHGA	5.93995	1.39e-17	5.60077	0.0409646	Up	protein_coding	chromogranin A [Source:HGNC Symbol;Acc:HGNC:1929]
ENSG00000188316	10	116849512	116911788	+	ENO4	5.93995	1.39e-17	5.60077	0.0409646	Up	protein_coding	enolase family member 4 [Source:HGNC Symbol;Acc:HGNC:31670]
ENSG00000186326	19	32675407	32678300	+	RGS9BP	10.8906	2.02079	2.36066	0.041032	Up	protein_coding	regulator of G protein signaling 9 binding protein [Source:HGNC Symbol;Acc:HGNC:30304]
ENSG00000130294	2	240713764	240820308	-	KIF1A	26.7327	10.1005	1.39333	0.041904	Up	protein_coding	kinesin family member 1A [Source:HGNC Symbol;Acc:HGNC:888]
ENSG00000182379	12	57216795	57226449	+	NXPH4	26.7327	10.1005	1.39333	0.041904	Up	protein_coding	neurexophilin 4 [Source:HGNC Symbol;Acc:HGNC:8078]
ENSG00000111344	12	113098819	113136239	-	RASAL1	18.8117	6.06064	1.61445	0.0451175	Up	protein_coding	RAS protein activator like 1 [Source:HGNC Symbol;Acc:HGNC:9873]
ENSG00000026508	11	35138870	35232402	+	CD44	3.95969	15.1503	-1.90253	0.0452022	Down	protein_coding	CD44 molecule (Indian blood group) [Source:HGNC Symbol;Acc:HGNC:1681]
ENSG00000175084	2	219418377	219426739	+	DES	16.8314	5.05068	1.71232	0.045436	Up	protein_coding	desmin [Source:HGNC Symbol;Acc:HGNC:2770]
ENSG00000196371	11	94543840	94549898	+	FUT4	63.3676	30.2998	1.0614	0.0461904	Up	protein_coding	fucosyltransferase 4 [Source:HGNC Symbol;Acc:HGNC:4015]
ENSG00000168282	14	49620795	49623481	+	MGAT2	432.687	239.363	0.853796	0.0467393	Up	protein_coding	mannosyl (alpha-1,6-)-glycoprotein beta-1,2-N-acetylglucosaminyltransferase [Source:HGNC Symbol;Acc:HGNC:7045]
